# Supplementary material for: Effectiveness of BNT162b2 and CoronaVac in children and adolescents against SARS-CoV-2 infection during Omicron BA.2 wave in Hong Kong
Source: Commun Med (Lond). 2023 Jan 5;3:3. doi: 10.1038/s43856-022-00233-1 (PMC9813885; doi:10.1038/s43856-022-00233-1)
Supplement: Supplementary file 1 — Supplementary Data 1 [file 43856_2022_233_MOESM1_ESM.xlsx]

## Sheet: dataset
Date	Age_gp	Sex	Vaccine_type	Dose	total.pop	pop.at.risk	cum.vac.no	cum.vac.per	infection.no	PCR	RAT	mean.day.diff	sd.day.diff
2022-03-02	1	1	None	0	260400	224032			1672	992	680
2022-03-03	1	1	None	0	260400	216260			1591	843	748
2022-03-04	1	1	None	0	260400	207824			1415	801	614
2022-03-02	1	2	None	0	245700	213683			1384	766	618
2022-03-03	1	2	None	0	245700	206888			1311	712	599
2022-03-04	1	2	None	0	245700	199223			1324	711	613
2022-02-28	1	1	None	0	260400	236497			1457	641	816
2022-03-05	1	1	None	0	260400	200776			1678	610	1068
2022-02-28	1	2	None	0	245700	224996			1336	585	751
2022-03-01	1	1	None	0	260400	230860			1533	563	970
2022-02-24	1	1	None	0	260400	245481			539	539
2022-03-05	1	2	None	0	245700	192987			1517	485	1032
2022-03-01	1	2	None	0	245700	219767			1234	465	769
2022-02-26	1	1	None	0	260400	242609			1859	447	1412
2022-03-08	1	1	None	0	260400	185368			686	439	247
2022-02-27	1	1	None	0	260400	240068			1178	423	755
2022-02-23	1	1	None	0	260400	246849			413	413
2022-03-06	1	1	None	0	260400	195731			620	413	207
2022-02-24	1	2	None	0	245700	232744			405	405
2022-03-07	1	1	None	0	260400	190695			655	393	262
2022-03-06	1	2	None	0	245700	188270			581	382	199
2022-03-07	1	2	None	0	245700	183622			628	376	252
2022-03-08	1	2	None	0	245700	178756			616	375	241
2022-03-09	1	1	None	0	260400	179559			451	360	91
2022-02-26	1	2	None	0	245700	230261			1600	359	1241
2022-02-21	1	1	None	0	260400	249422			352	352
2022-03-10	1	1	None	0	260400	173123			513	352	161
2022-02-25	1	1	None	0	260400	243996			349	349
2022-02-23	1	2	None	0	245700	233861			337	337
2022-02-17	1	1	None	0	260400	252417			336	336
2022-02-27	1	2	None	0	245700	228045			980	330	650
2022-03-09	1	2	None	0	245700	173616			379	301	78
2022-02-21	1	2	None	0	245700	236150			299	299
2022-03-10	1	2	None	0	245700	167606			469	289	180
2022-03-11	1	1	None	0	260400	166189			492	278	214
2022-02-25	1	2	None	0	245700	231544			269	269
2022-02-17	1	2	None	0	245700	238752			266	266
2022-03-12	1	1	None	0	260400	159723			571	264	307
2022-02-16	1	1	None	0	260400	253203			244	244
2022-03-11	1	2	None	0	245700	161372			433	233	200
2022-03-16	1	1	None	0	260400	138877			597	226	371
2022-03-13	1	1	None	0	260400	155026			635	211	424
2022-02-20	1	1	None	0	260400	250572			207	207
2022-02-19	1	1	None	0	260400	251144			206	206
2022-03-12	1	2	None	0	245700	155199			449	200	249
2022-02-19	1	2	None	0	245700	237662			188	188
2022-03-16	1	2	None	0	245700	136105			501	187	314
2022-02-22	1	1	None	0	260400	248029			184	184
2022-02-16	1	2	None	0	245700	239395			183	183
2022-02-22	1	2	None	0	245700	234927			178	178
2022-02-20	1	2	None	0	245700	237143			160	160
2022-03-13	1	2	None	0	245700	150793			525	160	365
2022-03-14	1	1	None	0	260400	149444			510	144	366
2022-03-15	1	1	None	0	260400	144181			522	144	378
2022-03-03	2	1	None	0	229160	23555			227	135	92
2022-03-04	2	1	None	0	229160	22455			223	133	90
2022-03-02	2	1	None	0	229160	24550			247	131	116
2022-02-18	1	1	None	0	260400	251686			128	128
2022-03-15	1	2	None	0	245700	140988			500	128	372
2022-03-14	1	2	None	0	245700	145754			464	123	341
2022-02-18	1	2	None	0	245700	238147			114	114
2022-03-02	2	2	None	0	218140	22995			199	112	87
2022-03-17	1	1	None	0	260400	133633			430	111	319
2022-03-05	2	1	None	0	229160	21281			268	103	165
2022-03-17	1	2	None	0	245700	131227			397	103	294
2022-02-28	2	1	None	0	229160	26505			243	102	141
2022-02-15	1	1	None	0	260400	253309			100	100
2022-03-03	2	2	None	0	218140	22189			184	100	84
2022-02-14	1	1	None	0	260400	253408			98	98
2022-03-06	2	1	None	0	229160	20363			120	95	25
2022-03-18	1	1	None	0	260400	127479			381	90	291
2022-03-04	2	2	None	0	218140	21203			144	87	57
2022-02-15	1	2	None	0	245700	239481			82	82
2022-02-14	1	2	None	0	245700	239562			81	81
2022-03-05	2	2	None	0	218140	20219			180	79	101
2022-02-24	2	1	None	0	229160	29694			76	76
2022-03-18	1	2	None	0	245700	125477			354	76	278
2022-03-08	2	1	None	0	229160	18662			107	73	34
2022-02-12	1	1	None	0	260400	254259			72	72
2022-03-01	2	1	None	0	229160	25522			195	71	124
2022-03-07	2	1	None	0	229160	19513			97	71	26
2022-02-27	2	1	None	0	229160	27436			164	66	98
2022-03-19	1	1	None	0	260400	120731			294	64	230
2022-03-06	2	2	None	0	218140	19460			77	63	14
2022-02-28	2	2	None	0	218140	24569			164	62	102
2022-03-01	2	2	None	0	218140	23801			152	62	90
2022-02-11	1	1	None	0	260400	255135			61	61
2022-03-10	2	1	None	0	229160	16807			85	60	25
2022-02-27	2	2	None	0	218140	25281			147	59	88
2022-03-07	2	2	None	0	218140	18752			84	58	26
2022-02-26	2	1	None	0	229160	28253			252	56	196
2022-03-08	2	2	None	0	218140	17996			76	56	20
2022-02-12	1	2	None	0	245700	240337			55	55
2022-02-09	1	2	None	0	245700	242739			54	54
2022-02-13	1	1	None	0	260400	253690			53	53
2022-03-09	2	1	None	0	229160	17695			58	53	5
2022-03-24	1	1	None	0	260400	98390			208	51	157
2022-02-10	1	1	None	0	260400	256165			49	49
2022-02-23	2	1	None	0	229160	30320			49	49
2022-02-11	1	2	None	0	245700	241126			47	47
2022-02-24	2	2	None	0	218140	27194			46	46
2022-03-24	1	2	None	0	245700	97622			193	46	147
2022-02-21	2	1	None	0	229160	31823			45	45
2022-02-09	1	1	None	0	260400	256965			44	44
2022-02-10	1	2	None	0	245700	242016			44	44
2022-02-21	2	2	None	0	218140	29121			43	43
2022-03-19	1	2	None	0	245700	118967			233	43	190
2022-03-20	1	1	None	0	260400	115206			240	43	197
2022-02-17	2	1	None	0	229160	34234			42	42
2022-03-09	2	2	None	0	218140	17256			48	42	6
2022-03-11	2	1	None	0	229160	15966			73	42	31
2022-03-12	2	1	None	0	229160	15060			82	41	41
2022-03-20	1	2	None	0	245700	113766			229	41	188
2022-03-16	2	1	None	0	229160	11772			85	40	45
2022-02-26	2	2	None	0	218140	25951			213	38	175
2022-03-25	1	1	None	0	260400	95136			159	38	121
2022-03-11	2	2	None	0	218140	15756			58	36	22
2022-03-25	1	2	None	0	245700	94570			159	36	123
2022-02-13	1	2	None	0	245700	239856			34	34
2022-02-20	2	1	None	0	229160	32542			33	33
2022-02-25	2	2	None	0	218140	26567			33	33
2022-03-10	2	2	None	0	218140	16508			49	33	16
2022-03-22	1	2	None	0	245700	104607			235	33	202
2022-02-08	1	1	None	0	260400	257860			32	32
2022-02-16	2	1	None	0	229160	34722			32	32
2022-02-19	2	1	None	0	229160	33103			32	32
2022-02-25	2	1	None	0	229160	28935			32	32
2022-03-13	2	1	None	0	229160	14166			81	32	49
2022-03-23	1	1	None	0	260400	101938			181	32	149
2022-02-07	1	1	None	0	260400	258647			28	28
2022-02-22	2	1	None	0	229160	31105			28	28
2022-02-23	2	2	None	0	218140	27718			27	27
2022-03-12	2	2	None	0	218140	15047			48	26	22
2022-03-14	2	1	None	0	229160	13318			81	26	55
2022-03-21	1	2	None	0	245700	108986			237	26	211
2022-03-26	1	1	None	0	260400	91810			123	26	97
2022-03-28	1	1	None	0	260400	86920			105	26	79
2022-03-28	1	2	None	0	245700	86855			82	26	56
2022-02-16	2	2	None	0	218140	31788			25	25
2022-03-15	2	1	None	0	229160	12485			68	25	43
2022-03-17	2	1	None	0	229160	11187			67	25	42
2022-03-21	1	1	None	0	260400	110167			225	25	200
2022-03-22	1	1	None	0	260400	105604			266	25	241
2022-02-08	1	2	None	0	245700	243445			23	23
2022-03-23	1	2	None	0	245700	101020			161	23	138
2022-03-30	1	1	None	0	260400	83209			90	23	67
2022-02-17	2	2	None	0	218140	31333			22	22
2022-03-18	2	1	None	0	229160	10588			63	22	41
2022-03-15	2	2	None	0	218140	13090			63	20	43
2022-03-30	1	2	None	0	245700	83247			79	20	59
2022-03-29	1	2	None	0	245700	84790			82	19	63
2022-04-01	1	1	None	0	260400	80177			67	19	48
2022-02-06	1	1	None	0	260400	259195			18	18
2022-02-07	1	2	None	0	245700	244119			18	18
2022-02-18	2	2	None	0	218140	30821			18	18
2022-02-05	1	1	None	0	260400	259459			17	17
2022-03-26	1	2	None	0	245700	91389			100	17	83
2022-03-27	1	1	None	0	260400	89396			100	17	83
2022-03-27	1	2	None	0	245700	89093			88	17	71
2022-02-22	2	2	None	0	218140	28461			16	16
2022-03-16	2	2	None	0	218140	12561			40	16	24
2022-03-19	2	1	None	0	229160	9993			39	16	23
2022-02-20	2	2	None	0	218140	29813			15	15
2022-02-06	1	2	None	0	245700	244650			14	14
2022-02-19	2	2	None	0	218140	30346			14	14
2022-03-13	2	2	None	0	218140	14371			51	14	37
2022-03-21	2	1	None	0	229160	8845			41	14	27
2022-03-29	1	1	None	0	260400	84842			95	14	81
2022-02-18	2	1	None	0	229160	33628			13	13
2022-03-20	2	1	None	0	229160	9420			38	13	25
2022-04-08	1	1	None	0	260400	73135			23	13	10
2022-03-24	2	1	None	0	229160	7507			34	12	22
2022-04-03	1	1	None	0	260400	77988			37	12	25
2022-02-11	2	2	None	0	218140	33410			11	11
2022-03-14	2	2	None	0	218140	13692			58	11	47
2022-03-17	2	2	None	0	218140	12083			53	11	42
2022-03-18	2	2	None	0	218140	11608			36	11	25
2022-03-31	1	2	None	0	245700	81701			46	11	35
2022-04-02	1	1	None	0	260400	78909			43	11	32
2022-04-05	1	1	None	0	260400	75995			28	11	17
2022-02-09	2	1	None	0	229160	38129			10	10
2022-02-14	2	2	None	0	218140	31806			10	10
2022-03-25	2	1	None	0	229160	7188			30	10	20
2022-04-09	1	1	None	0	260400	72176			27	10	17
2022-01-29	1	1	None	0	260400	260282			9	9
2022-02-07	2	1	None	0	229160	39425			9	9
2022-02-13	2	2	None	0	218140	31915			9	9
2022-02-14	2	1	None	0	229160	34737			9	9
2022-03-22	2	1	None	0	229160	8289			42	9	33
2022-03-28	2	2	None	0	218140	8042			19	9	10
2022-03-30	2	1	None	0	229160	5576			18	9	9
2022-02-04	1	1	None	0	260400	259901			8	8
2022-02-05	1	2	None	0	245700	244841			8	8
2022-03-24	2	2	None	0	218140	9114			17	8	9
2022-03-31	1	1	None	0	260400	81686			38	8	30
2022-03-31	2	1	None	0	229160	5328			11	8	3
2022-04-01	1	2	None	0	245700	80269			55	8	47
2022-01-29	1	2	None	0	245700	245595			7	7
2022-02-03	1	2	None	0	245700	245562			7	7
2022-03-19	2	2	None	0	218140	11154			34	7	27
2022-03-20	2	2	None	0	218140	10668			24	7	17
2022-03-21	2	2	None	0	218140	10218			29	7	22
2022-03-23	2	1	None	0	229160	7821			29	7	22
2022-03-26	2	1	None	0	229160	6854			20	7	13
2022-03-29	2	1	None	0	229160	5877			17	7	10
2022-04-03	1	2	None	0	245700	78090			32	7	25
2022-04-04	1	1	None	0	260400	77009			28	7	21
2022-04-04	1	2	None	0	245700	77108			22	7	15
2022-04-05	1	2	None	0	245700	76153			26	7	19
2022-01-25	1	1	None	0	260400	260327			6	6
2022-01-27	1	1	None	0	260400	260317			6	6
2022-01-28	1	1	None	0	260400	260310			6	6
2022-01-31	1	1	None	0	260400	260255			6	6
2022-02-01	1	2	None	0	245700	245571			6	6
2022-02-12	2	1	None	0	229160	35548			6	6
2022-02-15	2	2	None	0	218140	31796			6	6
2022-04-01	2	1	None	0	229160	5069			11	6	5
2022-04-04	2	1	None	0	229160	4431			7	6	1
2022-01-28	1	2	None	0	245700	245619			5	5
2022-02-08	2	1	None	0	229160	38765			5	5
2022-02-15	2	1	None	0	229160	34728			5	5
2022-03-22	2	2	None	0	218140	9785			37	5	32
2022-03-27	2	1	None	0	229160	6536			17	5	12
2022-04-01	2	2	None	0	218140	7196			7	5	2
2022-04-02	2	1	None	0	229160	4863			13	5	8
2022-04-06	1	1	None	0	260400	74982			29	5	24
2022-04-07	1	1	None	0	260400	74144			22	5	17
2022-04-12	1	1	None	0	260400	70383			19	5	14
2022-04-12	1	2	None	0	245700	70867			15	5	10
2022-04-13	2	1	None	0	229160	2936			9	5	4
2022-04-15	1	2	None	0	245700	69246			10	5	5
2022-01-24	1	1	None	0	260400	260331			4	4
2022-01-26	1	1	None	0	260400	260321			4	4
2022-01-27	1	2	None	0	245700	245623			4	4
2022-01-30	1	2	None	0	245700	245577			4	4
2022-02-01	1	1	None	0	260400	260249			4	4
2022-02-02	1	1	None	0	260400	260245			4	4
2022-02-09	2	2	None	0	218140	34983			4	4
2022-02-10	2	1	None	0	229160	37459			4	4
2022-02-10	2	2	None	0	218140	34368			4	4
2022-02-11	2	1	None	0	229160	36474			4	4
2022-02-12	2	2	None	0	218140	32584			4	4
2022-02-13	2	1	None	0	229160	34867			4	4
2022-03-23	2	2	None	0	218140	9403			23	4	19
2022-03-25	2	2	None	0	218140	8845			23	4	19
2022-03-27	2	2	None	0	218140	8298			19	4	15
2022-03-30	2	2	None	0	218140	7542			10	4	6
2022-04-02	2	2	None	0	218140	7030			8	4	4
2022-04-06	1	2	None	0	245700	75229			24	4	20
2022-04-09	1	2	None	0	245700	72613			16	4	12
2022-04-13	1	2	None	0	245700	70378			11	4	7
2022-04-16	1	2	None	0	245700	68613			11	4	7
2022-04-17	1	1	None	0	260400	67633			11	4	7
2022-04-19	1	1	None	0	260400	66829			9	4	5
2022-04-19	1	2	None	0	245700	67407			12	4	8
2022-01-23	1	1	None	0	260400	260334			3	3
2022-01-23	2	2	None	0	218140	43848			3	3
2022-02-04	1	2	None	0	245700	245251			3	3
2022-02-05	2	2	None	0	218140	37411			3	3
2022-02-07	2	2	None	0	218140	36163			3	3
2022-02-08	2	2	None	0	218140	35571			3	3
2022-03-26	2	2	None	0	218140	8568			14	3	11
2022-04-02	1	2	None	0	245700	78983			23	3	20
2022-04-07	1	2	None	0	245700	74448			21	3	18
2022-04-07	2	1	None	0	229160	3826			7	3	4
2022-04-08	1	2	None	0	245700	73515			15	3	12
2022-04-08	2	1	None	0	229160	3659			4	3	1
2022-04-10	1	1	None	0	260400	71603			18	3	15
2022-04-11	1	2	None	0	245700	71431			11	3	8
2022-04-13	1	1	None	0	260400	69865			12	3	9
2022-04-14	1	1	None	0	260400	69283			11	3	8
2022-04-16	1	1	None	0	260400	68054			13	3	10
2022-04-18	1	2	None	0	245700	67649			7	3	4
2022-01-09	1	1	None	0	260400	260351			2	2
2022-01-09	1	2	None	0	245700	245651			2	2
2022-01-18	2	1	None	0	229160	49983			2	2
2022-01-19	1	2	None	0	245700	245647			2	2
2022-01-20	2	1	None	0	229160	49460			2	2
2022-01-22	1	2	None	0	245700	245640			2	2
2022-01-23	1	2	None	0	245700	245630			2	2
2022-01-24	1	2	None	0	245700	245628			2	2
2022-01-24	2	1	None	0	229160	47652			2	2
2022-01-25	1	2	None	0	245700	245626			2	2
2022-01-27	2	1	None	0	229160	46553			2	2
2022-01-29	2	1	None	0	229160	44953			2	2
2022-01-29	2	2	None	0	218140	41045			2	2
2022-01-30	1	1	None	0	260400	260257			2	2
2022-01-30	2	2	None	0	218140	40619			2	2
2022-01-31	1	2	None	0	245700	245573			2	2
2022-02-02	1	2	None	0	245700	245565			2	2
2022-02-05	2	1	None	0	229160	40799			2	2
2022-02-06	2	1	None	0	229160	40090			2	2
2022-03-28	2	1	None	0	229160	6193			13	2	11
2022-04-03	2	2	None	0	218140	6887			3	2	1
2022-04-05	2	1	None	0	229160	4175			5	2	3
2022-04-10	1	2	None	0	245700	72028			18	2	16
2022-04-10	2	1	None	0	229160	3337			6	2	4
2022-04-11	1	1	None	0	260400	70940			13	2	11
2022-04-14	1	2	None	0	245700	69802			7	2	5
2022-04-18	2	1	None	0	229160	2401			2	2
2022-01-07	1	1	None	0	260400	260352			1	1
2022-01-07	1	2	None	0	245700	245653			1	1
2022-01-08	1	2	None	0	245700	245652			1	1
2022-01-12	1	1	None	0	260400	260349			1	1
2022-01-17	1	2	None	0	245700	245649			1	1
2022-01-17	2	1	None	0	229160	50256			1	1
2022-01-18	1	1	None	0	260400	260348			1	1
2022-01-18	1	2	None	0	245700	245648			1	1
2022-01-20	1	1	None	0	260400	260347			1	1
2022-01-22	2	1	None	0	229160	48370			1	1
2022-01-26	1	2	None	0	245700	245624			1	1
2022-01-26	2	1	None	0	229160	46931			1	1
2022-01-26	2	2	None	0	218140	43017			1	1
2022-01-27	2	2	None	0	218140	42644			1	1
2022-01-28	2	1	None	0	229160	45753			1	1
2022-02-01	2	1	None	0	229160	43690			1	1
2022-02-02	2	2	None	0	218140	39561			1	1
2022-02-03	1	1	None	0	260400	260241			1	1
2022-02-03	2	1	None	0	229160	42868			1	1
2022-02-03	2	2	None	0	218140	39232			1	1
2022-02-04	2	2	None	0	218140	38321			1	1
2022-03-29	2	2	None	0	218140	7784			8	1	7
2022-03-31	2	2	None	0	218140	7355			8	1	7
2022-04-03	2	1	None	0	229160	4657			7	1	6
2022-04-04	2	2	None	0	218140	6708			2	1	1
2022-04-05	2	2	None	0	218140	6532			5	1	4
2022-04-08	2	2	None	0	218140	6102			8	1	7
2022-04-09	2	1	None	0	229160	3483			9	1	8
2022-04-09	2	2	None	0	218140	5956			7	1	6
2022-04-12	2	2	None	0	218140	5633			2	1	1
2022-04-13	2	2	None	0	218140	5549			3	1	2
2022-04-14	2	1	None	0	229160	2818			2	1	1
2022-04-14	2	2	None	0	218140	5467			2	1	1
2022-04-15	1	1	None	0	260400	68676			9	1	8
2022-04-15	2	1	None	0	229160	2695			1	1
2022-04-16	2	1	None	0	229160	2585			1	1
2022-04-17	2	1	None	0	229160	2519			2	1	1
2022-04-18	2	2	None	0	218140	5149			1	1
2022-04-19	2	1	None	0	229160	2342			1	1
2022-04-19	2	2	None	0	218140	5089			1	1
2022-01-01	1	1	None	0	260400	260357			0
2022-01-01	1	2	None	0	245700	245655			0
2022-01-01	2	1	None	0	229160	55428			0
2022-01-01	2	2	None	0	218140	49847			0
2022-01-02	1	1	None	0	260400	260352			0
2022-01-02	1	2	None	0	245700	245653			0
2022-01-02	2	1	None	0	229160	55045			0
2022-01-02	2	2	None	0	218140	49550			0
2022-01-03	1	1	None	0	260400	260352			0
2022-01-03	1	2	None	0	245700	245653			0
2022-01-03	2	1	None	0	229160	54666			0
2022-01-03	2	2	None	0	218140	49286			0
2022-01-04	1	1	None	0	260400	260352			0
2022-01-04	1	2	None	0	245700	245653			0
2022-01-04	2	1	None	0	229160	54279			0
2022-01-04	2	2	None	0	218140	48958			0
2022-01-05	1	1	None	0	260400	260352			0
2022-01-05	1	2	None	0	245700	245653			0
2022-01-05	2	1	None	0	229160	54153			0
2022-01-05	2	2	None	0	218140	48854			0
2022-01-06	1	1	None	0	260400	260352			0
2022-01-06	1	2	None	0	245700	245653			0
2022-01-06	2	1	None	0	229160	53596			0
2022-01-06	2	2	None	0	218140	48405			0
2022-01-07	2	1	None	0	229160	53215			0
2022-01-07	2	2	None	0	218140	48079			0
2022-01-08	1	1	None	0	260400	260351			0
2022-01-08	2	1	None	0	229160	52965			0
2022-01-08	2	2	None	0	218140	47865			0
2022-01-09	2	1	None	0	229160	52691			0
2022-01-09	2	2	None	0	218140	47650			0
2022-01-10	1	1	None	0	260400	260349			0
2022-01-10	1	2	None	0	245700	245649			0
2022-01-10	2	1	None	0	229160	52456			0
2022-01-10	2	2	None	0	218140	47442			0
2022-01-11	1	1	None	0	260400	260349			0
2022-01-11	1	2	None	0	245700	245649			0
2022-01-11	2	1	None	0	229160	52012			0
2022-01-11	2	2	None	0	218140	47099			0
2022-01-12	1	2	None	0	245700	245649			0
2022-01-12	2	1	None	0	229160	51858			0
2022-01-12	2	2	None	0	218140	46975			0
2022-01-13	1	1	None	0	260400	260348			0
2022-01-13	1	2	None	0	245700	245649			0
2022-01-13	2	1	None	0	229160	51409			0
2022-01-13	2	2	None	0	218140	46593			0
2022-01-14	1	1	None	0	260400	260348			0
2022-01-14	1	2	None	0	245700	245649			0
2022-01-14	2	1	None	0	229160	51089			0
2022-01-14	2	2	None	0	218140	46280			0
2022-01-15	1	1	None	0	260400	260348			0
2022-01-15	1	2	None	0	245700	245649			0
2022-01-15	2	1	None	0	229160	50785			0
2022-01-15	2	2	None	0	218140	46009			0
2022-01-16	1	1	None	0	260400	260348			0
2022-01-16	1	2	None	0	245700	245649			0
2022-01-16	2	1	None	0	229160	50509			0
2022-01-16	2	2	None	0	218140	45803			0
2022-01-17	1	1	None	0	260400	260348			0
2022-01-17	2	2	None	0	218140	45622			0
2022-01-18	2	2	None	0	218140	45444			0
2022-01-19	1	1	None	0	260400	260347			0
2022-01-19	2	1	None	0	229160	49724			0
2022-01-19	2	2	None	0	218140	45241			0
2022-01-20	1	2	None	0	245700	245645			0
2022-01-20	2	2	None	0	218140	45035			0
2022-01-21	1	1	None	0	260400	260346			0
2022-01-21	1	2	None	0	245700	245645			0
2022-01-21	2	1	None	0	229160	48894			0
2022-01-21	2	2	None	0	218140	44597			0
2022-01-22	1	1	None	0	260400	260340			0
2022-01-22	2	2	None	0	218140	44160			0
2022-01-23	2	1	None	0	229160	47965			0
2022-01-24	2	2	None	0	218140	43585			0
2022-01-25	2	1	None	0	229160	47312			0
2022-01-25	2	2	None	0	218140	43305			0
2022-01-28	2	2	None	0	218140	41765			0
2022-01-30	2	1	None	0	229160	44473			0
2022-01-31	2	1	None	0	229160	44078			0
2022-01-31	2	2	None	0	218140	40249			0
2022-02-01	2	2	None	0	218140	39916			0
2022-02-02	2	1	None	0	229160	43280			0
2022-02-04	2	1	None	0	229160	41865			0
2022-02-06	2	2	None	0	218140	36742			0
2022-04-06	2	1	None	0	229160	3992			4		4
2022-04-06	2	2	None	0	218140	6364			2		2
2022-04-07	2	2	None	0	218140	6232			4		4
2022-04-10	2	2	None	0	218140	5855			2		2
2022-04-11	2	1	None	0	229160	3196			2		2
2022-04-11	2	2	None	0	218140	5727			3		3
2022-04-12	2	1	None	0	229160	3045			0
2022-04-15	2	2	None	0	218140	5372			0
2022-04-16	2	2	None	0	218140	5280			0
2022-04-17	1	2	None	0	245700	68154			6		6
2022-04-17	2	2	None	0	218140	5222			2		2
2022-04-18	1	1	None	0	260400	67070			6		6
2022-03-03	2	1	BioNTech	1	229160	48314	179499	0.783291	381	264	117	122.693	60.4882
2022-03-02	2	1	BioNTech	1	229160	48581	179209	0.782026	372	248	124	118.258	61.3299
2022-03-04	2	1	BioNTech	1	229160	48010	179847	0.78481	355	227	128	123.456	62.5741
2022-03-03	2	2	BioNTech	1	218140	43754	173272	0.794316	332	221	111	125.699	61.7549
2022-03-02	2	2	BioNTech	1	218140	44008	173028	0.793197	341	219	122	129.021	58.991
2022-03-05	2	1	BioNTech	1	229160	47635	180214	0.786411	374	182	192	112.249	62.9267
2022-03-06	2	1	BioNTech	1	229160	47364	180678	0.788436	213	167	46	122.592	62.596
2022-03-04	2	2	BioNTech	1	218140	43416	173567	0.795668	265	160	105	125.721	62.895
2022-02-28	2	1	BioNTech	1	229160	48951	178542	0.779115	299	152	147	127.742	57.6545
2022-03-01	2	1	BioNTech	1	229160	48714	178858	0.780494	291	145	146	122.749	57.2379
2022-03-05	1	1	Sinovac	1	260400	41529	42909	0.164781	262	139	123	20.9046	7.4388
2022-03-05	2	2	BioNTech	1	218140	43151	173930	0.797332	300	138	162	123.787	61.7705
2022-03-09	1	1	Sinovac	1	260400	53522	57043	0.219059	155	126	29	22.0194	6.80381
2022-03-10	2	1	BioNTech	1	229160	47500	182382	0.795872	166	125	41	127.916	62.285
2022-03-07	2	1	BioNTech	1	229160	47318	181050	0.790059	181	123	58	120.215	61.3744
2022-03-07	1	1	Sinovac	1	260400	46462	48731	0.187139	188	122	66	20.8936	6.77202
2022-03-08	2	1	BioNTech	1	229160	47313	181437	0.791748	178	122	56	126.871	61.5615
2022-03-08	1	1	Sinovac	1	260400	49818	52682	0.202312	202	120	82	22.4307	7.71815
2022-03-06	1	1	Sinovac	1	260400	43239	45068	0.173072	160	118	42	20.975	6.95624
2022-03-03	1	1	Sinovac	1	260400	31149	31725	0.121832	166	117	49	22.0783	7.87708
2022-02-28	2	2	BioNTech	1	218140	44298	172483	0.790699	229	115	114	122.079	59.8274
2022-03-05	1	2	Sinovac	1	245700	37280	38504	0.156711	225	114	111	20.7156	7.25917
2022-02-24	2	1	BioNTech	1	229160	49429	177232	0.773398	111	111		127.45	55.4228
2022-03-08	2	2	BioNTech	1	218140	42881	175009	0.802278	159	111	48	123.069	65.2576
2022-03-01	2	2	BioNTech	1	218140	44161	172741	0.791881	250	109	141	120.82	60.7239
2022-03-04	1	1	Sinovac	1	260400	36957	37862	0.145399	186	108	78	21.043	7.07094
2022-03-06	2	2	BioNTech	1	218140	42915	174339	0.799207	156	106	50	127.353	61.3805
2022-03-09	2	2	BioNTech	1	218140	42862	175374	0.803952	123	104	19	125.472	64.1083
2022-03-07	2	2	BioNTech	1	218140	42904	174661	0.800683	146	102	44	135.575	59.0734
2022-03-11	2	1	BioNTech	1	229160	47342	182738	0.797425	155	100	55	122.813	65.8684
2022-03-04	1	2	Sinovac	1	245700	33328	34117	0.138856	168	98	70	21.8929	7.98054
2022-02-27	2	1	BioNTech	1	229160	49042	178194	0.777596	203	97	106	121.049	57.9534
2022-03-10	1	1	Sinovac	1	260400	58127	62211	0.238906	162	97	65	22.5864	7.17106
2022-03-11	1	2	Sinovac	1	245700	56974	61224	0.249182	160	97	63	23.7625	7.30683
2022-02-24	2	2	BioNTech	1	218140	44838	171370	0.785596	95	95		125.189	60.3813
2022-03-09	2	1	BioNTech	1	229160	47398	181934	0.793917	111	93	18	125.937	61.086
2022-03-03	1	2	Sinovac	1	245700	27854	28366	0.11545	145	92	53	21.4345	7.80297
2022-03-16	1	1	Sinovac	1	260400	78692	86827	0.333437	229	92	137	24.4847	6.56586
2022-02-26	2	1	BioNTech	1	229160	49346	177810	0.775921	307	91	216	114.221	60.0395
2022-02-27	2	2	BioNTech	1	218140	44433	172214	0.789465	189	91	98	122.19	57.0823
2022-03-08	1	2	Sinovac	1	245700	45035	47514	0.193382	143	91	52	22.8671	7.50797
2022-03-10	1	2	Sinovac	1	245700	52743	56217	0.228803	133	91	42	21.391	6.51901
2022-03-02	1	1	Sinovac	1	260400	25799	26239	0.100764	136	90	46	22.5074	7.66038
2022-03-06	1	2	Sinovac	1	245700	38945	40545	0.165018	119	90	29	20.6891	6.73059
2022-02-23	2	1	BioNTech	1	229160	49428	176982	0.772308	87	87		118.977	54.3503
2022-03-09	1	2	Sinovac	1	245700	48379	51372	0.209084	104	87	17	21.1442	6.18551
2022-03-14	1	1	Sinovac	1	260400	71713	79159	0.30399	234	86	148	23.3333	6.44088
2022-03-12	1	1	Sinovac	1	260400	66097	72284	0.277588	174	85	89	22.592	6.21951
2022-03-12	1	2	Sinovac	1	245700	60258	65569	0.266866	174	84	90	22.7356	6.80608
2022-02-26	2	2	BioNTech	1	218140	44773	171899	0.788021	261	79	182	114.054	61.4269
2022-03-11	1	1	Sinovac	1	260400	62788	67759	0.260211	148	79	69	22.5676	6.46094
2022-03-13	1	1	Sinovac	1	260400	68121	75058	0.288241	229	76	153	22.2882	6.0426
2022-03-16	2	1	BioNTech	1	229160	46791	185046	0.807497	158	76	82	123.108	63.1576
2022-03-07	1	2	Sinovac	1	245700	41940	43940	0.178836	134	75	59	21.9328	7.67987
2022-03-15	1	1	Sinovac	1	260400	75156	82985	0.318683	231	75	156	23.3247	6.18155
2022-03-02	1	2	Sinovac	1	245700	23094	23482	0.0955718	124	73	51	21.6048	7.26929
2022-03-16	1	2	Sinovac	1	245700	71768	78840	0.320879	199	73	126	23.0955	6.48042
2022-03-10	2	2	BioNTech	1	218140	42845	175695	0.805423	105	71	34	115.667	65.1244
2022-03-12	2	1	BioNTech	1	229160	47095	183175	0.799332	143	71	72	112.825	66.9351
2022-03-18	1	2	Sinovac	1	245700	78325	86112	0.350476	194	70	124	23.9433	6.41823
2022-03-13	2	1	BioNTech	1	229160	46984	183791	0.80202	172	64	108	120.581	61.9703
2022-03-13	2	2	BioNTech	1	218140	42297	176842	0.810681	150	63	87	120.553	65.6827
2022-03-13	1	2	Sinovac	1	245700	62167	68145	0.27735	212	62	150	22.283	6.06717
2022-02-23	2	2	BioNTech	1	218140	44841	171159	0.784629	61	61		133.459	52.4813
2022-03-15	2	1	BioNTech	1	229160	46901	184668	0.805847	171	61	110	122.24	68.5599
2022-03-14	1	2	Sinovac	1	245700	65441	71905	0.292654	161	58	103	23.4224	6.60364
2022-03-18	1	1	Sinovac	1	260400	85654	94630	0.363402	193	58	135	25.2073	6.13719
2022-03-17	1	1	Sinovac	1	260400	82020	90543	0.347707	178	57	121	24.4494	6.4528
2022-03-12	2	2	BioNTech	1	218140	42494	176356	0.808453	107	56	51	133.57	62.3092
2022-03-15	1	2	Sinovac	1	245700	68554	75312	0.30652	206	56	150	23.4612	6.74815
2022-03-17	1	2	Sinovac	1	245700	74936	82340	0.335124	165	56	109	23.5394	5.79686
2022-03-16	2	2	BioNTech	1	218140	41969	177754	0.814862	139	54	85	120.237	69.4445
2022-03-19	1	1	Sinovac	1	260400	88874	98608	0.378679	184	53	131	24.7011	6.25966
2022-02-25	2	1	BioNTech	1	229160	49438	177528	0.77469	52	52		124.077	54.2994
2022-03-11	2	2	BioNTech	1	218140	42728	176002	0.80683	88	47	41	137.182	61.3965
2022-03-14	2	1	BioNTech	1	229160	46940	184248	0.804015	133	45	88	119.564	68.5864
2022-03-02	2	2	Sinovac	1	218140	7423	21113	0.0967865	66	44	22	31.4848	13.4029
2022-03-18	2	1	BioNTech	1	229160	46389	185546	0.809679	117	44	73	115.265	68.7821
2022-03-24	1	1	Sinovac	1	260400	100178	113086	0.434278	151	44	107	28.2715	8.18937
2022-03-15	2	2	BioNTech	1	218140	42145	177501	0.813702	113	42	71	130.522	61.6903
2022-03-19	1	2	Sinovac	1	245700	81525	90030	0.366422	149	42	107	24.2819	6.95068
2022-03-05	2	1	Sinovac	1	229160	8955	25656	0.111957	79	40	39	29.7215	12.3755
2022-03-19	2	1	BioNTech	1	229160	45972	185817	0.810861	98	40	58	132.418	69.6527
2022-02-17	2	1	BioNTech	1	229160	48867	174524	0.761581	39	39		136.538	48.1105
2022-03-21	1	1	Sinovac	1	260400	94005	104849	0.402646	179	39	140	25.9553	5.94905
2022-02-28	1	1	Sinovac	1	260400	16949	17254	0.0662596	62	38	24	24.7097	6.54214
2022-02-25	2	2	BioNTech	1	218140	44826	171635	0.786811	37	37		138.595	53.395
2022-03-01	1	1	Sinovac	1	260400	21067	21434	0.0823118	72	37	35	22.9167	6.76518
2022-02-28	1	2	Sinovac	1	245700	14950	15197	0.0618519	73	36	37	23.411	7.45698
2022-03-01	1	2	Sinovac	1	245700	18768	19090	0.0776964	65	36	29	24.2154	7.71057
2022-03-03	2	1	Sinovac	1	229160	8838	24547	0.107117	54	35	19	30.9259	13.8317
2022-03-17	2	1	BioNTech	1	229160	46606	185306	0.808632	99	35	64	120.475	64.9108
2022-02-19	2	1	BioNTech	1	229160	49111	175341	0.765147	34	34		122.912	50.9559
2022-02-21	2	2	BioNTech	1	218140	44662	170351	0.780925	34	34		135.735	45.9903
2022-02-22	2	1	BioNTech	1	229160	49322	176596	0.770623	34	34		130.176	50.365
2022-03-03	2	2	Sinovac	1	218140	7557	21476	0.0984505	47	31	16	31.9574	14.1359
2022-03-14	2	2	BioNTech	1	218140	42202	177180	0.812231	110	31	79	121.455	67.3943
2022-03-17	2	2	BioNTech	1	218140	41761	177949	0.815756	109	31	78	119	67.1813
2022-02-27	1	1	Sinovac	1	260400	14615	14861	0.0570699	57	30	27	22	6.56016
2022-03-22	1	1	Sinovac	1	260400	96501	108044	0.414916	173	30	143	26.6994	6.74725
2022-03-29	1	1	Sinovac	1	260400	102286	120844	0.464071	91	30	61	30.5604	7.72616
2022-03-02	2	1	Sinovac	1	229160	8579	24089	0.105119	56	29	27	30.5	12.3391
2022-03-04	2	1	Sinovac	1	229160	8937	25072	0.109408	48	29	19	32.0417	13.3766
2022-03-20	1	1	Sinovac	1	260400	91244	101517	0.38985	135	29	106	26.3481	7.65713
2022-03-24	1	2	Sinovac	1	245700	92582	103863	0.422723	132	29	103	27.3485	7.54931
2022-03-25	1	1	Sinovac	1	260400	101479	115215	0.442454	138	29	109	27.0435	7.55116
2022-03-09	2	1	Sinovac	1	229160	9295	26930	0.117516	32	28	4	29.1562	9.97128
2022-03-27	1	2	Sinovac	1	245700	95023	108437	0.441339	90	28	62	28.6333	7.72483
2022-03-30	1	1	Sinovac	1	260400	100982	121819	0.467815	72	28	44	33.1389	8.60774
2022-03-05	2	2	Sinovac	1	218140	7703	22460	0.102961	63	27	36	28.8889	11.2337
2022-02-21	2	1	BioNTech	1	229160	49272	176188	0.768843	26	26		126.885	57.2436
2022-02-22	2	2	BioNTech	1	218140	44700	170744	0.782727	26	26		96.2692	54.5905
2022-03-08	2	1	Sinovac	1	229160	9153	26567	0.115932	36	26	10	31.9444	26.8466
2022-03-19	2	2	BioNTech	1	218140	41096	178373	0.8177	70	26	44	121.471	68.3547
2022-03-23	1	1	Sinovac	1	260400	98360	110588	0.424685	144	26	118	26.875	8.7201
2022-04-01	1	2	Sinovac	1	245700	89295	113869	0.463447	65	26	39	29.8462	8.05107
2022-03-11	2	1	Sinovac	1	229160	9467	27712	0.120929	39	25	14	27.2821	10.8578
2022-03-25	1	2	Sinovac	1	245700	93890	105861	0.430855	109	25	84	27.4495	6.78436
2022-03-27	1	1	Sinovac	1	260400	102697	117995	0.45313	113	25	88	28.6726	8.89165
2022-02-16	2	1	BioNTech	1	229160	48757	174169	0.760032	24	24		138.75	50.3719
2022-02-19	2	2	BioNTech	1	218140	44484	169506	0.777051	24	24		125.708	50.645
2022-03-01	2	2	Sinovac	1	218140	7274	20746	0.0951041	46	24	22	31.1957	12.0455
2022-03-20	1	2	Sinovac	1	245700	83763	92751	0.377497	123	24	99	24.6829	6.27814
2022-03-23	1	2	Sinovac	1	245700	90673	101389	0.412654	111	24	87	26.0811	7.7426
2022-03-29	1	2	Sinovac	1	245700	94829	111242	0.452755	77	24	53	29.0649	7.52599
2022-03-01	2	1	Sinovac	1	229160	8365	23663	0.10326	49	23	26	32.2041	12.9711
2022-03-04	2	2	Sinovac	1	218140	7665	21983	0.100775	42	23	19	27.7619	10.0142
2022-03-06	2	1	Sinovac	1	229160	8848	25842	0.112768	31	23	8	28.4839	11.8599
2022-03-28	1	1	Sinovac	1	260400	103009	119613	0.459343	89	23	66	28.4719	7.20809
2022-02-24	2	1	Sinovac	1	229160	7940	21884	0.0954966	22	22		36.7273	16.4669
2022-03-10	2	2	Sinovac	1	218140	8163	23941	0.109751	30	22	8	28.1	11.3725
2022-03-21	1	2	Sinovac	1	245700	86358	95839	0.390065	157	22	135	25.5096	6.41175
2022-03-25	2	1	BioNTech	1	229160	44329	187260	0.817158	58	22	36	123.586	72.2311
2022-03-26	1	1	Sinovac	1	260400	102222	116939	0.449075	100	22	78	28.68	7.1122
2022-03-06	2	2	Sinovac	1	218140	7598	22630	0.103741	26	21	5	31.5385	12.3878
2022-03-20	2	1	BioNTech	1	229160	45614	186164	0.812376	76	21	55	117.803	71.1505
2022-03-22	1	2	Sinovac	1	245700	88749	98907	0.402552	126	21	105	26.2381	6.7521
2022-03-28	1	2	Sinovac	1	245700	95430	109938	0.447448	87	21	66	30.5287	7.95165
2022-02-26	1	1	Sinovac	1	260400	14018	14179	0.0544508	65	20	45	23.3385	6.91076
2022-03-24	2	1	BioNTech	1	229160	44681	187123	0.81656	72	20	52	111.597	64.5615
2022-04-02	1	1	Sinovac	1	260400	93913	124243	0.477124	40	20	20	30.925	7.32886
2022-02-20	2	1	BioNTech	1	229160	49174	175778	0.767054	19	19		122.263	50.6786
2022-03-18	2	2	BioNTech	1	218140	41458	178144	0.81665	86	19	67	112.64	70.5471
2022-03-23	2	1	BioNTech	1	229160	44925	186972	0.815902	75	19	56	114.92	69.3639
2022-03-24	2	2	BioNTech	1	218140	39813	179417	0.822486	70	19	51	116.143	67.5199
2022-03-26	1	2	Sinovac	1	245700	94596	107479	0.43744	93	19	74	28.1935	7.20697
2022-02-25	1	1	Sinovac	1	260400	13023	13141	0.0504647	18	18		23.9444	6.96607
2022-03-09	2	2	Sinovac	1	218140	7981	23562	0.108013	22	18	4	31.0909	16.6101
2022-03-21	2	1	BioNTech	1	229160	45419	186453	0.813637	94	18	76	117.957	68.7135
2022-02-24	1	1	Sinovac	1	260400	12094	12195	0.0468318	17	17		22.2353	6.44718
2022-02-26	1	2	Sinovac	1	245700	12372	12512	0.0509239	56	17	39	23.625	6.54095
2022-02-28	2	1	Sinovac	1	229160	8143	23239	0.101409	38	17	21	31.5526	13.9878
2022-03-12	2	1	Sinovac	1	229160	9397	28108	0.122657	30	17	13	31.3667	13.2678
2022-03-20	2	2	BioNTech	1	218140	40733	178674	0.819079	70	17	53	119.243	69.8116
2022-03-22	2	1	BioNTech	1	229160	45185	186732	0.814854	81	17	64	118.716	72.6507
2022-03-31	1	1	Sinovac	1	260400	99067	122697	0.471187	77	17	60	30.3247	7.59404
2022-02-24	1	2	Sinovac	1	245700	10614	10703	0.0435613	16	16		23.8125	7.0448
2022-03-10	2	1	Sinovac	1	229160	9423	27312	0.119183	27	16	11	29	9.4299
2022-03-30	1	2	Sinovac	1	245700	93586	112170	0.456532	64	16	48	31.2031	7.59946
2022-04-04	1	1	Sinovac	1	260400	90735	125140	0.480568	35	16	19	35.7429	5.78204
2022-02-16	2	2	BioNTech	1	218140	44231	168423	0.772087	15	15		148.667	21.9046
2022-02-23	1	2	Sinovac	1	245700	9849	9923	0.0403867	15	15		25.4667	5.59166
2022-02-28	2	2	Sinovac	1	218140	7082	20400	0.0935179	42	15	27	29.8571	11.139
2022-03-21	2	2	BioNTech	1	218140	40499	178883	0.820038	73	15	58	113.63	67.6432
2022-03-23	2	2	BioNTech	1	218140	40014	179283	0.821871	50	15	35	109.48	67.3511
2022-03-31	1	2	Sinovac	1	245700	91889	113030	0.460033	62	15	47	29.629	8.82477
2022-04-03	1	2	Sinovac	1	245700	86245	114810	0.467277	40	15	25	32.025	7.06195
2022-02-17	2	2	BioNTech	1	218140	44321	168776	0.773705	14	14		133.5	39.9032
2022-02-18	2	1	BioNTech	1	229160	49027	174957	0.763471	14	14		141.357	33.6237
2022-02-20	2	2	BioNTech	1	218140	44525	169934	0.779013	14	14		145.143	46.5632
2022-02-27	2	2	Sinovac	1	218140	6953	20104	0.092161	36	14	22	31.3611	10.5157
2022-03-07	2	2	Sinovac	1	218140	7727	22939	0.105157	28	14	14	33.2143	11.5802
2022-03-08	2	2	Sinovac	1	218140	7836	23263	0.106643	26	14	12	30.9231	12.7308
2022-03-13	2	1	Sinovac	1	229160	9396	28304	0.123512	42	14	28	30.5238	12.5431
2022-03-16	2	1	Sinovac	1	229160	9890	29213	0.127479	33	14	19	27.6061	10.8078
2022-03-26	2	2	BioNTech	1	218140	39155	179675	0.823668	49	14	35	108.163	72.1259
2022-02-25	1	2	Sinovac	1	245700	11393	11498	0.0467969	13	13		21.8462	6.0394
2022-03-14	2	1	Sinovac	1	229160	9520	28614	0.124865	30	13	17	29.5667	16.3764
2022-03-19	2	1	Sinovac	1	229160	10223	30006	0.130939	26	13	13	29.7308	9.82469
2022-03-25	2	2	BioNTech	1	218140	39533	179533	0.823017	41	13	28	112.049	70.2314
2022-03-26	2	1	BioNTech	1	229160	43876	187435	0.817922	54	13	41	122.815	69.6108
2022-03-28	2	1	BioNTech	1	229160	43103	187852	0.819742	35	13	22	118.086	71.102
2022-03-30	2	1	BioNTech	1	229160	42375	188211	0.821308	29	13	16	118.931	65.244
2022-04-01	1	1	Sinovac	1	260400	96415	123597	0.474643	62	13	49	31.371	8.91165
2022-02-23	2	1	Sinovac	1	229160	7764	21557	0.0940696	12	12		37.4167	10.0676
2022-03-16	2	2	Sinovac	1	218140	8491	25502	0.116907	30	12	18	34.0333	20.9292
2022-03-22	2	2	BioNTech	1	218140	40256	179107	0.821064	68	12	56	123.75	70.7181
2022-04-01	2	1	BioNTech	1	229160	41581	188505	0.822591	29	12	17	122.483	79.1935
2022-04-01	2	2	BioNTech	1	218140	36743	180473	0.827326	25	12	13	87.04	65.1348
2022-04-02	1	2	Sinovac	1	245700	87172	114486	0.465958	48	12	36	31.5417	7.4974
2022-02-18	2	2	BioNTech	1	218140	44443	169159	0.775461	11	11		128.091	38.7723
2022-02-23	1	1	Sinovac	1	260400	11150	11240	0.0431644	11	11		22.3636	6.60716
2022-02-23	2	2	Sinovac	1	218140	6848	19041	0.087288	11	11		33.0909	10.3678
2022-02-27	1	2	Sinovac	1	245700	12919	13128	0.053431	38	11	27	22.5263	6.40412
2022-03-12	2	2	Sinovac	1	218140	8126	24634	0.112927	22	11	11	25.7727	8.30337
2022-03-15	2	1	Sinovac	1	229160	9716	28946	0.126313	34	11	23	30.1765	16.5867
2022-03-16	1	1	BioNTech	1	260400	12895	13059	0.0501498	32	11	21	19.9375	3.57354
2022-03-17	2	1	Sinovac	1	229160	10034	29453	0.128526	26	11	15	31.6538	10.7664
2022-03-29	2	2	BioNTech	1	218140	37943	180138	0.825791	29	11	18	96.4483	72.1747
2022-03-30	2	2	BioNTech	1	218140	37608	180289	0.826483	21	11	10	146.143	74.9262
2022-04-03	1	1	Sinovac	1	260400	92796	124531	0.47823	43	11	32	31.4651	8.55055
2022-04-04	2	2	BioNTech	1	218140	35261	180788	0.828771	17	11	6	101	71.4948
2022-04-05	2	1	BioNTech	1	229160	39719	189087	0.825131	21	11	10	91.1905	71.7409
2022-04-07	1	2	Sinovac	1	245700	78378	117083	0.476528	24	11	13	36.375	9.32417
2022-02-11	2	1	BioNTech	1	229160	48344	172986	0.75487	10	10		117.1	51.8533
2022-02-14	2	2	BioNTech	1	218140	44249	168423	0.772087	10	10		111.9	50.8034
2022-02-17	1	1	Sinovac	1	260400	7033	7085	0.0272081	10	10		22	2.86744
2022-02-21	1	1	Sinovac	1	260400	9128	9203	0.0353418	10	10		25	4.32049
2022-03-13	1	1	BioNTech	1	260400	10256	10346	0.0397312	27	10	17	19.5185	2.87389
2022-03-15	1	2	BioNTech	1	245700	11139	11254	0.0458038	28	10	18	20.1429	3.48238
2022-03-16	1	2	BioNTech	1	245700	11965	12109	0.0492837	26	10	16	21.3462	3.84648
2022-03-24	1	2	BioNTech	1	245700	22883	23222	0.0945136	26	10	16	21.8077	6.23551
2022-03-28	2	2	BioNTech	1	218140	38282	179994	0.825131	30	10	20	115.8	72.9045
2022-02-12	2	2	BioNTech	1	218140	44000	167853	0.769474	9	9		107.444	54.328
2022-02-13	2	2	BioNTech	1	218140	44244	168405	0.772004	9	9		99.7778	57.4299
2022-02-27	2	1	Sinovac	1	229160	7921	22820	0.0995811	22	9	13	28.8182	13.6996
2022-03-07	1	1	BioNTech	1	260400	4345	4372	0.0167896	14	9	5	16.6429	1.54955
2022-03-07	2	1	Sinovac	1	229160	8966	26200	0.114331	18	9	9	30.3889	11.3973
2022-03-09	1	2	BioNTech	1	245700	5242	5285	0.02151	9	9		17.8889	2.02759
2022-03-10	1	2	BioNTech	1	245700	6018	6071	0.024709	12	9	3	17.5	1.5667
2022-03-11	2	2	Sinovac	1	218140	8200	24337	0.111566	19	9	10	25.8421	12.4421
2022-03-13	2	2	Sinovac	1	218140	8097	24776	0.113578	29	9	20	27.7931	12.7065
2022-03-14	2	2	Sinovac	1	218140	8234	25066	0.114908	24	9	15	26.625	8.4071
2022-03-15	2	2	Sinovac	1	218140	8358	25289	0.11593	20	9	11	28.15	9.86368
2022-03-27	2	1	BioNTech	1	229160	43451	187665	0.818926	43	9	34	130.581	67.7696
2022-03-31	2	1	BioNTech	1	229160	41966	188352	0.821924	23	9	14	129.609	74.6883
2022-04-02	2	1	BioNTech	1	229160	41133	188625	0.823115	19	9	10	111	69.5014
2022-04-04	1	2	Sinovac	1	245700	84385	115406	0.469703	38	9	29	33.0526	7.03638
2022-04-04	2	1	BioNTech	1	229160	40147	188918	0.824393	19	9	10	103.158	74.252
2022-04-05	1	1	Sinovac	1	260400	88862	125795	0.483084	24	9	15	35	8.30401
2022-04-06	1	2	Sinovac	1	245700	80855	116610	0.474603	20	9	11	29.55	8.56845
2022-04-08	2	1	BioNTech	1	229160	38425	189406	0.826523	15	9	6	94.6	69.5699
2022-04-14	1	1	Sinovac	1	260400	66243	129968	0.499109	13	9	4	40.3846	13.1183
2022-02-09	2	2	BioNTech	1	218140	43563	166332	0.762501	8	8		140.625	27.3597
2022-02-14	2	1	BioNTech	1	229160	48772	174169	0.760032	8	8		119.75	66.6071
2022-02-15	2	2	BioNTech	1	218140	44239	168423	0.772087	8	8		136.75	34.0074
2022-02-24	2	2	Sinovac	1	218140	6998	19327	0.0885991	8	8		32.75	6.04152
2022-03-15	1	1	BioNTech	1	260400	11985	12119	0.0465399	29	8	21	19.3793	3.57984
2022-03-18	2	2	Sinovac	1	218140	8741	25972	0.119061	21	8	13	33.7619	11.6443
2022-03-25	1	1	BioNTech	1	260400	25181	25590	0.0982719	21	8	13	20.9524	4.91402
2022-03-29	2	2	Sinovac	1	218140	8357	27527	0.12619	18	8	10	37.4444	13.6736
2022-04-02	2	2	BioNTech	1	218140	36248	180576	0.827799	18	8	10	135	72.1885
2022-02-15	2	1	BioNTech	1	229160	48764	174169	0.760032	7	7		155.714	17.8579
2022-02-20	2	1	Sinovac	1	229160	7367	20645	0.0900899	7	7		38	16.8127
2022-02-25	2	1	Sinovac	1	229160	7975	22271	0.0971854	7	7		34.5714	11.2377
2022-03-07	1	2	BioNTech	1	245700	3932	3955	0.0160969	11	7	4	16.0909	1.30035
2022-03-08	1	1	BioNTech	1	260400	5052	5093	0.0195584	9	7	2	17	1.32288
2022-03-08	1	2	BioNTech	1	245700	4585	4619	0.0187993	9	7	2	17.2222	1.71594
2022-03-17	2	2	Sinovac	1	218140	8638	25745	0.118021	19	7	12	30.9474	8.60538
2022-03-18	1	1	BioNTech	1	260400	15408	15627	0.0600115	30	7	23	20.8	3.42808
2022-03-20	2	1	Sinovac	1	229160	10279	30193	0.131755	21	7	14	31.619	18.9934
2022-03-23	2	2	Sinovac	1	218140	8932	26878	0.123214	18	7	11	28.8889	8.10148
2022-03-25	2	2	Sinovac	1	218140	8816	27146	0.124443	13	7	6	37	16.0831
2022-03-29	2	1	BioNTech	1	229160	42723	188044	0.82058	26	7	19	105.692	75.8756
2022-04-05	2	2	BioNTech	1	218140	34856	180898	0.829275	14	7	7	101.071	70.6099
2022-04-07	1	1	Sinovac	1	260400	84408	126946	0.487504	25	7	18	31.8	7.32575
2022-04-08	1	1	Sinovac	1	260400	81187	127556	0.489846	24	7	17	31.5	9.9913
2022-02-08	2	1	BioNTech	1	229160	47739	171563	0.74866	6	6		114.333	51.6049
2022-02-10	2	1	BioNTech	1	229160	48120	172335	0.752029	6	6		111.167	62.3167
2022-02-11	2	2	BioNTech	1	218140	43833	167289	0.766888	6	6		137	59.3094
2022-02-12	2	1	BioNTech	1	229160	48559	173607	0.75758	6	6		82.3333	51.079
2022-02-19	2	1	Sinovac	1	229160	7395	20553	0.0896884	6	6		32.3333	5.46504
2022-02-25	2	2	Sinovac	1	218140	7025	19643	0.0900477	6	6		31	9.89949
2022-03-09	1	1	BioNTech	1	260400	5805	5855	0.0224846	9	6	3	18	2.06155
2022-03-12	1	1	BioNTech	1	260400	8921	8994	0.0345392	16	6	10	18.5	2.60768
2022-03-12	1	2	BioNTech	1	245700	8149	8224	0.0334717	12	6	6	19.9167	2.90637
2022-03-13	1	2	BioNTech	1	245700	9518	9605	0.0390924	19	6	13	17.7895	2.80038
2022-03-21	1	2	BioNTech	1	245700	20269	20515	0.0834961	26	6	20	21.8846	4.99061
2022-03-23	1	1	BioNTech	1	260400	23452	23804	0.0914132	22	6	16	20.6818	5.57534
2022-03-24	2	2	Sinovac	1	218140	8907	27010	0.12382	18	6	12	34.2222	12.502
2022-03-27	2	2	BioNTech	1	218140	38662	179867	0.824548	20	6	14	122.8	70.0538
2022-03-31	2	2	BioNTech	1	218140	37191	180395	0.826969	21	6	15	110.476	74.6623
2022-04-05	1	2	Sinovac	1	245700	82573	116027	0.47223	36	6	30	33.3333	9.15891
2022-04-06	1	1	Sinovac	1	260400	87038	126439	0.485557	27	6	21	30.4815	7.37131
2022-04-07	2	1	BioNTech	1	229160	38844	189308	0.826095	10	6	4	103.3	84.2668
2022-02-08	2	2	BioNTech	1	218140	43366	165945	0.760727	5	5		159.2	6.22093
2022-02-09	2	1	BioNTech	1	229160	47943	171947	0.750336	5	5		142.2	37.8972
2022-02-13	2	1	BioNTech	1	229160	48749	174139	0.759901	5	5		112.6	54.9754
2022-02-15	1	1	Sinovac	1	260400	6494	6537	0.0251037	5	5		18.8	3.89872
2022-02-15	1	2	Sinovac	1	245700	5726	5773	0.0234961	5	5		16.4	0.547723
2022-02-16	2	1	Sinovac	1	229160	7382	20193	0.0881175	5	5		29.2	8.28855
2022-02-17	2	1	Sinovac	1	229160	7467	20294	0.0885582	5	5		40.8	16.4225
2022-02-21	2	2	Sinovac	1	218140	6564	18505	0.0848308	5	5		29.4	5.81378
2022-02-22	1	1	Sinovac	1	260400	10159	10244	0.0393395	5	5		21.8	5.63028
2022-02-22	1	2	Sinovac	1	245700	8966	9035	0.0367725	5	5		21	3.80789
2022-03-14	1	2	BioNTech	1	245700	10253	10359	0.0421612	9	5	4	17.6667	3.74166
2022-03-18	2	1	Sinovac	1	229160	10174	29745	0.1298	23	5	18	29.1739	13.3983
2022-03-19	1	2	BioNTech	1	245700	16605	16805	0.0683964	21	5	16	21.0476	5.04456
2022-03-20	1	1	BioNTech	1	260400	20071	20338	0.0781029	26	5	21	20.8462	4.64493
2022-03-20	2	2	Sinovac	1	218140	8791	26312	0.12062	11	5	6	32.9091	9.0383
2022-03-21	2	1	Sinovac	1	229160	10359	30441	0.132837	14	5	9	37.3571	17.4515
2022-03-22	1	1	BioNTech	1	260400	22638	22948	0.088126	33	5	28	21.6364	5.42459
2022-03-22	1	2	BioNTech	1	245700	21317	21589	0.0878673	31	5	26	19.0323	4.26992
2022-03-28	2	2	Sinovac	1	218140	8469	27432	0.125754	12	5	7	38.5833	15.5999
2022-03-29	1	1	BioNTech	1	260400	29260	29768	0.114316	23	5	18	26.1304	6.53873
2022-03-30	2	1	Sinovac	1	229160	9566	31709	0.138371	6	5	1	50.6667	31.7658
2022-03-31	2	1	Sinovac	1	229160	9394	31798	0.138759	7	5	2	35.1429	18.7032
2022-04-02	1	1	BioNTech	1	260400	31423	32012	0.122934	9	5	4	31.5556	9.18029
2022-04-03	1	1	BioNTech	1	260400	32001	32602	0.1252	16	5	11	29.875	7.80491
2022-04-03	2	2	BioNTech	1	218140	35689	180689	0.828317	16	5	11	117.812	78.906
2022-04-06	2	1	BioNTech	1	229160	39279	189209	0.825663	21	5	16	67.0952	52.8497
2022-04-06	2	2	BioNTech	1	218140	34465	180997	0.829729	11	5	6	139.364	76.5588
2022-04-09	2	1	BioNTech	1	229160	37946	189527	0.827051	13	5	8	102.692	81.3628
2022-04-11	2	1	BioNTech	1	229160	36961	189709	0.827845	10	5	5	102.8	80.0525
2022-01-23	2	1	BioNTech	1	229160	44520	166496	0.726549	4	4		85.75	56.9115
2022-01-28	2	1	BioNTech	1	229160	45111	167526	0.731044	4	4		136	14.3527
2022-02-16	1	1	Sinovac	1	260400	6495	6543	0.0251267	4	4		19.5	1.29099
2022-02-16	1	2	Sinovac	1	245700	5725	5777	0.0235124	4	4		19	2
2022-02-18	1	1	Sinovac	1	260400	7418	7480	0.028725	4	4		16.75	2.06155
2022-02-19	1	1	Sinovac	1	260400	7826	7894	0.0303149	4	4		24	5.59762
2022-02-19	2	2	Sinovac	1	218140	6462	18154	0.0832218	4	4		34.25	4.57347
2022-02-20	2	2	Sinovac	1	218140	6452	18245	0.0836389	4	4		29.25	7.41058
2022-02-21	2	1	Sinovac	1	229160	7439	20921	0.0912943	4	4		28.5	7.18795
2022-02-26	2	1	Sinovac	1	229160	7952	22639	0.0987912	36	4	32	33.6667	12.5471
2022-02-26	2	2	Sinovac	1	218140	6999	19962	0.09151	39	4	35	31.9231	13.4034
2022-03-06	1	1	BioNTech	1	260400	3597	3619	0.0138978	5	4	1	15.8	0.83666
2022-03-11	1	1	BioNTech	1	260400	7482	7545	0.0289747	10	4	6	18.4	1.57762
2022-03-11	1	2	BioNTech	1	245700	6764	6829	0.0277941	10	4	6	19	2.53859
2022-03-14	1	1	BioNTech	1	260400	11075	11192	0.04298	17	4	13	28.4706	42.7582
2022-03-17	1	1	BioNTech	1	260400	13794	13990	0.053725	23	4	19	21.4348	5.03466
2022-03-17	1	2	BioNTech	1	245700	12815	12986	0.0528531	10	4	6	42.1	53.7782
2022-03-18	1	2	BioNTech	1	245700	14386	14567	0.0592877	19	4	15	22.7368	4.25365
2022-03-19	1	1	BioNTech	1	260400	17767	18016	0.0691859	18	4	14	25.6667	4.17274
2022-03-22	2	2	Sinovac	1	218140	8921	26709	0.12244	27	4	23	29.5926	8.97115
2022-03-23	2	1	Sinovac	1	229160	10403	30863	0.134679	25	4	21	31.32	21.6231
2022-03-24	1	1	BioNTech	1	260400	24295	24673	0.0947504	30	4	26	23.4333	5.40551
2022-03-26	1	1	BioNTech	1	260400	26601	27033	0.103813	28	4	24	24.3929	6.11216
2022-03-26	2	1	Sinovac	1	229160	10081	31274	0.136472	9	4	5	38	11.6512
2022-03-27	1	1	BioNTech	1	260400	27806	28268	0.108556	20	4	16	24.35	6.60363
2022-03-28	1	2	BioNTech	1	245700	26943	27374	0.111412	15	4	11	25.8	8.78473
2022-04-03	1	2	BioNTech	1	245700	30378	30900	0.125763	10	4	6	30.4	6.3456
2022-04-05	1	1	BioNTech	1	260400	32632	33266	0.12775	10	4	6	29.3	7.08755
2022-04-08	1	2	Sinovac	1	245700	75371	117637	0.478783	13	4	9	37.2308	9.30192
2022-04-08	2	2	BioNTech	1	218140	33662	181153	0.830444	8	4	4	134.5	72.2397
2022-04-09	1	2	Sinovac	1	245700	72658	118075	0.480566	16	4	12	33.75	8.15271
2022-04-10	1	1	Sinovac	1	260400	76536	128295	0.492684	15	4	11	32.8	4.47533
2022-04-10	1	2	Sinovac	1	245700	70930	118357	0.481713	11	4	7	34.2727	8.56844
2022-01-23	2	2	BioNTech	1	218140	40329	161311	0.739484	3	3		115.667	25.0067
2022-01-25	2	2	BioNTech	1	218140	40520	161599	0.740804	3	3		92	58.2838
2022-02-10	2	2	BioNTech	1	218140	43681	166712	0.764243	3	3		162.333	2.08167
2022-02-14	1	2	Sinovac	1	245700	5729	5773	0.0234961	3	3		24	5.56776
2022-02-18	2	2	Sinovac	1	218140	6526	18044	0.0827175	3	3		39.3333	9.29157
2022-02-19	1	2	Sinovac	1	245700	6888	6947	0.0282743	3	3		25.6667	2.08167
2022-02-20	1	1	Sinovac	1	260400	8188	8260	0.0317204	3	3		25	3
2022-02-21	1	2	Sinovac	1	245700	8047	8111	0.0330118	3	3		26.3333	4.50925
2022-02-22	2	1	Sinovac	1	229160	7525	21186	0.0924507	3	3		39.6667	18.5562
2022-03-05	1	2	BioNTech	1	245700	2110	2124	0.00864469	6	3	3	15.6667	0.516398
2022-03-21	1	1	BioNTech	1	260400	21511	21805	0.0837366	16	3	13	19.3125	4.90875
2022-03-22	2	1	Sinovac	1	229160	10421	30677	0.133867	19	3	16	31	15.7092
2022-03-24	2	1	Sinovac	1	229160	10350	30997	0.135264	15	3	12	34.6	6.75912
2022-03-25	1	2	BioNTech	1	245700	23716	24083	0.0980179	18	3	15	24.5556	4.87759
2022-03-25	2	1	Sinovac	1	229160	10260	31145	0.135909	15	3	12	32.2	8.81719
2022-03-26	2	2	Sinovac	1	218140	8646	27258	0.124956	17	3	14	37.8824	16.2014
2022-03-27	1	2	BioNTech	1	245700	26313	26725	0.108771	15	3	12	23.3333	4.02965
2022-03-27	2	1	Sinovac	1	229160	10014	31342	0.136769	12	3	9	31.8333	10.9945
2022-03-30	1	2	BioNTech	1	245700	28126	28586	0.116345	12	3	9	24.9167	6.61209
2022-04-03	2	1	BioNTech	1	229160	40564	188779	0.823787	12	3	9	127.083	77.7074
2022-04-04	1	1	BioNTech	1	260400	32316	32935	0.126478	14	3	11	28.7143	6.69591
2022-04-09	1	1	Sinovac	1	260400	78339	128017	0.491617	19	3	16	31.8947	7.98537
2022-04-09	1	2	BioNTech	1	245700	32371	32972	0.134196	8	3	5	32.625	5.65528
2022-04-10	2	1	BioNTech	1	229160	37376	189637	0.827531	9	3	6	107.111	73.0282
2022-04-12	1	1	Sinovac	1	260400	71466	129138	0.495922	9	3	6	41.5556	7.19568
2022-04-12	1	2	Sinovac	1	245700	66191	119193	0.485116	11	3	8	35.5455	10.0634
2022-04-14	2	1	BioNTech	1	229160	36106	189923	0.828779	4	3	1	135.25	61.1848
2022-04-15	1	1	BioNTech	1	260400	35053	35805	0.1375	3	3		55.6667	0.57735
2022-04-16	2	1	BioNTech	1	229160	35311	190080	0.829464	6	3	3	125	67.4893
2022-04-18	2	2	BioNTech	1	218140	29861	181712	0.833006	4	3	1	128	74.9266
2022-01-22	2	1	BioNTech	1	229160	44362	166253	0.725489	2	2		117.5	27.5772
2022-01-24	2	2	BioNTech	1	218140	40430	161457	0.740153	2	2		44	41.0122
2022-01-25	2	1	BioNTech	1	229160	44672	166790	0.727832	2	2		50	31.1127
2022-01-26	2	1	BioNTech	1	229160	44816	166987	0.728692	2	2		262.5	170.413
2022-01-26	2	2	BioNTech	1	218140	40630	161750	0.741496	2	2		119	39.598
2022-01-27	2	1	BioNTech	1	229160	44910	167184	0.729551	2	2		72	74.9533
2022-01-27	2	2	BioNTech	1	218140	40726	161941	0.742372	2	2		142	5.65685
2022-01-29	2	1	BioNTech	1	229160	45364	167932	0.732816	2	2		111.5	9.19239
2022-01-31	2	2	BioNTech	1	218140	41525	163176	0.748033	2	2		63	42.4264
2022-02-01	2	1	BioNTech	1	229160	45811	168671	0.73604	2	2		117	41.0122
2022-02-04	2	2	BioNTech	1	218140	42222	164224	0.752838	2	2		98.5	78.4889
2022-02-06	2	1	BioNTech	1	229160	47194	170734	0.745043	2	2		148	19.799
2022-02-06	2	2	BioNTech	1	218140	42897	165239	0.757491	2	2		109	72.1249
2022-02-07	2	2	BioNTech	1	218140	43138	165606	0.759173	2	2		156.5	10.6066
2022-02-11	2	2	Sinovac	1	218140	6440	17412	0.0798203	2	2		20	0
2022-02-13	1	1	Sinovac	1	260400	6267	6307	0.0242204	2	2		18	1.41421
2022-02-15	2	1	Sinovac	1	229160	7385	20192	0.0881131	2	2		23.5	4.94975
2022-02-16	2	2	Sinovac	1	218140	6495	17860	0.081874	2	2		44	5.65685
2022-02-17	1	2	Sinovac	1	245700	6181	6237	0.0253846	2	2		20	0
2022-02-17	2	2	Sinovac	1	218140	6550	17937	0.082227	2	2		30	8.48528
2022-02-18	2	1	Sinovac	1	229160	7451	20425	0.0891299	2	2		26	4.24264
2022-02-20	1	2	Sinovac	1	245700	7216	7278	0.0296215	2	2		25.5	4.94975
2022-02-22	2	2	Sinovac	1	218140	6643	18729	0.0858577	2	2		31	0
2022-03-04	1	2	BioNTech	1	245700	1588	1599	0.00650794	2	2		15.5	0.707107
2022-03-05	1	1	BioNTech	1	260400	2394	2411	0.00925883	5	2	3	15.8	0.83666
2022-03-10	1	1	BioNTech	1	260400	6613	6672	0.0256221	4	2	2	19.5	1.91485
2022-03-19	2	2	Sinovac	1	218140	8751	26161	0.119928	9	2	7	24.8889	7.75314
2022-03-20	1	2	BioNTech	1	245700	18831	19052	0.0775417	25	2	23	19	4.97494
2022-03-21	2	2	Sinovac	1	218140	8876	26529	0.121615	16	2	14	32.9375	11.6302
2022-03-26	1	2	BioNTech	1	245700	25102	25487	0.103732	23	2	21	21.2609	6.10676
2022-03-27	2	2	Sinovac	1	218140	8589	27322	0.12525	9	2	7	31	9.81071
2022-03-28	1	1	BioNTech	1	260400	28541	29026	0.111467	22	2	20	24.1818	6.28404
2022-03-29	1	2	BioNTech	1	245700	27606	28053	0.114176	13	2	11	23.3077	7.37546
2022-03-29	2	1	Sinovac	1	229160	9736	31592	0.13786	11	2	9	27.3636	6.51572
2022-03-31	1	2	BioNTech	1	245700	28716	29193	0.118816	14	2	12	29	4.54042
2022-03-31	2	2	Sinovac	1	218140	8043	27681	0.126896	6	2	4	36.8333	8.6814
2022-04-01	1	2	BioNTech	1	245700	29247	29740	0.121042	12	2	10	28.9167	7.37882
2022-04-01	2	1	Sinovac	1	229160	9147	31893	0.139174	4	2	2	31.5	15.864
2022-04-03	2	1	Sinovac	1	229160	8724	32007	0.139671	5	2	3	29.2	7.19027
2022-04-03	2	2	Sinovac	1	218140	7318	27832	0.127588	4	2	2	26	7.52773
2022-04-05	2	1	Sinovac	1	229160	8279	32167	0.140369	3	2	1	36.3333	7.23418
2022-04-06	2	1	Sinovac	1	229160	8070	32223	0.140614	4	2	2	32	12.5167
2022-04-06	2	2	Sinovac	1	218140	6839	28037	0.128528	2	2		53	25.4558
2022-04-07	1	2	BioNTech	1	245700	31588	32165	0.130912	7	2	5	35	8.75595
2022-04-07	2	2	Sinovac	1	218140	6656	28085	0.128748	2	2		34.5	4.94975
2022-04-08	2	2	Sinovac	1	218140	6369	28137	0.128986	2	2		38.5	2.12132
2022-04-09	2	2	BioNTech	1	218140	33185	181246	0.83087	11	2	9	151.455	71.4064
2022-04-09	2	2	Sinovac	1	218140	6125	28182	0.129192	4	2	2	45	8.3666
2022-04-10	1	1	BioNTech	1	260400	34321	35029	0.13452	6	2	4	39	6.44981
2022-04-11	1	1	Sinovac	1	260400	73987	128734	0.49437	11	2	9	35.4545	7.03369
2022-04-11	2	2	BioNTech	1	218140	32278	181395	0.831553	6	2	4	94	51.1038
2022-04-13	1	2	Sinovac	1	245700	63754	119551	0.486573	5	2	3	40.8	7.72658
2022-04-13	2	1	BioNTech	1	229160	36338	189866	0.82853	4	2	2	90	75.4188
2022-04-14	1	2	Sinovac	1	245700	61441	119990	0.48836	10	2	8	34.1	7.35527
2022-04-15	1	2	BioNTech	1	245700	33311	33970	0.138258	7	2	5	49	8.28654
2022-04-15	1	2	Sinovac	1	245700	58910	120366	0.48989	7	2	5	36.8571	14.3228
2022-04-17	1	1	Sinovac	1	260400	59132	130961	0.502922	4	2	2	40.25	7.58837
2022-04-18	1	1	BioNTech	1	260400	35608	36373	0.139681	5	2	3	42.2	10.3296
2022-04-18	1	1	Sinovac	1	260400	56714	131378	0.504524	6	2	4	51.8333	4.79236
2022-04-18	2	1	Sinovac	1	229160	5616	32781	0.143049	2	2		40	7.07107
2022-01-09	2	2	BioNTech	1	218140	39103	159322	0.730366	1	1		124
2022-01-28	2	2	BioNTech	1	218140	41005	162329	0.744151	1	1		140
2022-01-29	2	2	BioNTech	1	218140	41237	162695	0.745828	1	1		146
2022-01-30	2	1	BioNTech	1	229160	45539	168248	0.734194	1	1		130
2022-01-30	2	2	BioNTech	1	218140	41404	162977	0.747121	1	1		152
2022-01-31	2	1	BioNTech	1	229160	45686	168467	0.73515	1	1		146
2022-02-02	2	1	BioNTech	1	229160	45984	168892	0.737005	1	1		143
2022-02-02	2	2	BioNTech	1	218140	41763	163533	0.74967	1	1		215
2022-02-03	2	2	BioNTech	1	218140	41861	163700	0.750436	1	1		132
2022-02-05	2	2	BioNTech	1	218140	42575	164762	0.755304	1	1		112
2022-02-06	2	1	Sinovac	1	229160	6657	18318	0.0799354	1	1		38
2022-02-06	2	2	Sinovac	1	218140	5729	16144	0.0740075	1	1		20
2022-02-07	2	1	BioNTech	1	229160	47428	171131	0.746775	1	1		161
2022-02-07	2	1	Sinovac	1	229160	6852	18584	0.0810962	1	1		30
2022-02-08	1	2	Sinovac	1	245700	2107	2147	0.0087383	1	1		16
2022-02-08	2	1	Sinovac	1	229160	6968	18803	0.0820518	1	1		31
2022-02-09	2	2	Sinovac	1	218140	6187	16804	0.0770331	1	1		22
2022-02-10	2	1	Sinovac	1	229160	7259	19322	0.0843166	1	1		20
2022-02-11	1	2	Sinovac	1	245700	4304	4345	0.0176842	1	1		17
2022-02-12	2	1	Sinovac	1	229160	7348	19953	0.0870702	1	1		44
2022-02-13	1	2	Sinovac	1	245700	5470	5513	0.0224379	1	1		17
2022-02-13	2	1	Sinovac	1	229160	7355	20096	0.0876942	1	1		23
2022-02-13	2	2	Sinovac	1	218140	6462	17776	0.081489	1	1		22
2022-02-14	1	1	Sinovac	1	260400	6494	6536	0.0250998	1	1		16
2022-02-14	2	1	Sinovac	1	229160	7386	20192	0.0881131	1	1		37
2022-02-18	1	2	Sinovac	1	245700	6518	6576	0.0267643	1	1		21
2022-03-03	1	1	BioNTech	1	260400	1103	1117	0.00428955	1	1		15
2022-03-03	1	2	BioNTech	1	245700	986	996	0.00405372	1	1		15
2022-03-06	1	2	BioNTech	1	245700	3263	3283	0.0133618	3	1	2	16.3333	1.52753
2022-03-23	1	2	BioNTech	1	245700	22149	22459	0.0914082	23	1	22	23.0435	5.70867
2022-03-28	2	1	Sinovac	1	229160	9891	31481	0.137376	4	1	3	27	5.88784
2022-03-30	1	1	BioNTech	1	260400	29796	30331	0.116478	13	1	12	24.1538	7.58118
2022-03-30	2	2	Sinovac	1	218140	8205	27610	0.12657	3	1	2	23	8.66025
2022-03-31	1	1	BioNTech	1	260400	30338	30886	0.11861	17	1	16	26.3529	4.89823
2022-04-01	1	1	BioNTech	1	260400	30886	31457	0.120803	16	1	15	31.375	7.53547
2022-04-02	1	2	BioNTech	1	245700	29846	30354	0.123541	11	1	10	29.5455	6.97658
2022-04-02	2	1	Sinovac	1	229160	8806	31968	0.139501	6	1	5	38.5	16.1338
2022-04-02	2	2	Sinovac	1	218140	7430	27810	0.127487	3	1	2	30.6667	13.5031
2022-04-04	1	2	BioNTech	1	245700	30720	31254	0.127204	19	1	18	29	7.93725
2022-04-04	2	1	Sinovac	1	229160	8483	32087	0.14002	4	1	3	35.5	6.45497
2022-04-04	2	2	Sinovac	1	218140	7152	27909	0.127941	3	1	2	37	11
2022-04-05	1	2	BioNTech	1	245700	31008	31566	0.128474	10	1	9	33	9.39267
2022-04-05	2	2	Sinovac	1	218140	6978	27973	0.128234	8	1	7	31.875	10.9732
2022-04-06	1	1	BioNTech	1	260400	32959	33607	0.129059	7	1	6	37.2857	9.03169
2022-04-07	2	2	BioNTech	1	218140	34080	181079	0.830105	5	1	4	86.8	46.1162
2022-04-08	1	1	BioNTech	1	260400	33613	34286	0.131667	9	1	8	31.8889	7.20147
2022-04-08	1	2	BioNTech	1	245700	31932	32523	0.132369	5	1	4	34.6	4.219
2022-04-09	1	1	BioNTech	1	260400	34075	34761	0.133491	10	1	9	32.9	11.3671
2022-04-09	2	1	Sinovac	1	229160	7337	32399	0.141382	2	1	1	41	2.82843
2022-04-10	1	2	BioNTech	1	245700	32639	33259	0.135364	4	1	3	33	7.87401
2022-04-10	2	2	BioNTech	1	218140	32612	181321	0.831214	4	1	3	107.5	65.5718
2022-04-11	1	1	BioNTech	1	260400	34516	35235	0.135311	9	1	8	37.7778	7.37865
2022-04-11	1	2	BioNTech	1	245700	32800	33427	0.136048	2	1	1	36	14.1421
2022-04-11	2	1	Sinovac	1	229160	7009	32489	0.141774	1	1		40
2022-04-12	1	2	BioNTech	1	245700	32924	33555	0.136569	7	1	6	36.1429	4.33699
2022-04-12	2	1	BioNTech	1	229160	36625	189800	0.828242	5	1	4	117.6	73.3676
2022-04-12	2	2	BioNTech	1	218140	31923	181453	0.831819	4	1	3	104.75	55.2291
2022-04-12	2	2	Sinovac	1	218140	5636	28286	0.129669	1	1		40
2022-04-13	1	1	BioNTech	1	260400	34771	35510	0.136367	3	1	2	34.3333	9.45163
2022-04-13	1	1	Sinovac	1	260400	68828	129502	0.49732	8	1	7	38.25	12.4068
2022-04-13	2	2	Sinovac	1	218140	5449	28326	0.129852	1	1		21
2022-04-14	1	2	BioNTech	1	245700	33148	33797	0.137554	8	1	7	36	7.36788
2022-04-14	2	1	Sinovac	1	229160	6382	32642	0.142442	1	1		40
2022-04-14	2	2	BioNTech	1	218140	31354	181534	0.83219	6	1	5	76.6667	84.0968
2022-04-14	2	2	Sinovac	1	218140	5281	28366	0.130036	3	1	2	34	14.9332
2022-04-15	1	1	Sinovac	1	260400	63453	130373	0.500664	7	1	6	36.1429	12.3751
2022-04-15	2	1	BioNTech	1	229160	35778	190003	0.829128	2	1	1	147	114.551
2022-04-15	2	1	Sinovac	1	229160	6172	32683	0.142621	2	1	1	41.5	0.707107
2022-04-15	2	2	BioNTech	1	218140	31026	181591	0.832452	5	1	4	123.4	100.206
2022-04-15	2	2	Sinovac	1	218140	5085	28402	0.130201	2	1	1	46	22.6274
2022-04-16	1	1	BioNTech	1	260400	35310	36067	0.138506	2	1	1	53.5	7.77817
2022-04-16	1	1	Sinovac	1	260400	60535	130724	0.502012	7	1	6	39.7143	14.705
2022-04-16	1	2	BioNTech	1	245700	33552	34223	0.139288	4	1	3	32.75	15.152
2022-04-16	2	2	BioNTech	1	218140	30544	181642	0.832685	3	1	2	111.333	45.5448
2022-04-17	1	2	Sinovac	1	245700	54954	120968	0.49234	3	1	2	36.6667	16.9214
2022-04-17	2	2	BioNTech	1	218140	30147	181682	0.832869	2	1	1	135	59.397
2022-04-18	1	2	Sinovac	1	245700	52662	121336	0.493838	3	1	2	59	13.8924
2022-04-18	2	1	BioNTech	1	229160	34623	190195	0.829966	4	1	3	180.5	87.1072
2022-04-19	1	2	BioNTech	1	245700	34004	34697	0.141217	4	1	3	46.25	8.73212
2022-04-19	1	2	Sinovac	1	245700	52149	121444	0.494278	4	1	3	50.5	15.5885
2022-04-19	2	1	BioNTech	1	229160	34358	190243	0.830175	4	1	3	138	95.8297
2022-04-19	2	1	Sinovac	1	229160	5549	32790	0.143088	1	1		88
2022-04-19	2	2	BioNTech	1	218140	29617	181761	0.833231	3	1	2	56.6667	33.6056
2022-01-01	1	1	BioNTech	1	260400	0	13	4.99232e-05	0
2022-01-01	1	1	Sinovac	1	260400	19	30	0.000115207	0
2022-01-01	1	2	BioNTech	1	245700	2	11	4.477e-05	0
2022-01-01	1	2	Sinovac	1	245700	26	34	0.00013838	0
2022-01-01	2	1	BioNTech	1	229160	41846	162517	0.709186	0
2022-01-01	2	1	Sinovac	1	229160	3664	11215	0.0489396	0
2022-01-01	2	2	BioNTech	1	218140	38385	158214	0.725287	0
2022-01-01	2	2	Sinovac	1	218140	3199	10079	0.0462043	0
2022-01-02	1	1	BioNTech	1	260400	0	13	4.99232e-05	0
2022-01-02	1	1	Sinovac	1	260400	21	35	0.000134409	0
2022-01-02	1	2	BioNTech	1	245700	2	11	4.477e-05	0
2022-01-02	1	2	Sinovac	1	245700	24	36	0.00014652	0
2022-01-02	2	1	BioNTech	1	229160	41973	162722	0.71008	0
2022-01-02	2	1	Sinovac	1	229160	3816	11393	0.0497164	0
2022-01-02	2	2	BioNTech	1	218140	38495	158404	0.726158	0
2022-01-02	2	2	Sinovac	1	218140	3283	10186	0.0466948	0
2022-01-03	1	1	BioNTech	1	260400	0	13	4.99232e-05	0
2022-01-03	1	1	Sinovac	1	260400	21	35	0.000134409	0
2022-01-03	1	2	BioNTech	1	245700	2	11	4.477e-05	0
2022-01-03	1	2	Sinovac	1	245700	24	36	0.00014652	0
2022-01-03	2	1	BioNTech	1	229160	42124	162913	0.710914	0
2022-01-03	2	1	Sinovac	1	229160	3998	11581	0.0505367	0
2022-01-03	2	2	BioNTech	1	218140	38571	158521	0.726694	0
2022-01-03	2	2	Sinovac	1	218140	3425	10333	0.0473687	0
2022-01-04	1	1	BioNTech	1	260400	0	13	4.99232e-05	0
2022-01-04	1	1	Sinovac	1	260400	21	35	0.000134409	0
2022-01-04	1	2	BioNTech	1	245700	2	11	4.477e-05	0
2022-01-04	1	2	Sinovac	1	245700	24	36	0.00014652	0
2022-01-04	2	1	BioNTech	1	229160	42247	163095	0.711708	0
2022-01-04	2	1	Sinovac	1	229160	4201	11786	0.0514313	0
2022-01-04	2	2	BioNTech	1	218140	38668	158650	0.727285	0
2022-01-04	2	2	Sinovac	1	218140	3621	10532	0.0482809	0
2022-01-05	1	1	BioNTech	1	260400	0	13	4.99232e-05	0
2022-01-05	1	1	Sinovac	1	260400	21	35	0.000134409	0
2022-01-05	1	2	BioNTech	1	245700	2	11	4.477e-05	0
2022-01-05	1	2	Sinovac	1	245700	24	36	0.00014652	0
2022-01-05	2	1	BioNTech	1	229160	42268	163117	0.711804	0
2022-01-05	2	1	Sinovac	1	229160	4302	11890	0.0518851	0
2022-01-05	2	2	BioNTech	1	218140	38681	158665	0.727354	0
2022-01-05	2	2	Sinovac	1	218140	3709	10621	0.0486889	0
2022-01-06	1	1	BioNTech	1	260400	0	13	4.99232e-05	0
2022-01-06	1	1	Sinovac	1	260400	21	35	0.000134409	0
2022-01-06	1	2	BioNTech	1	245700	2	11	4.477e-05	0
2022-01-06	1	2	Sinovac	1	245700	24	36	0.00014652	0
2022-01-06	2	1	BioNTech	1	229160	42531	163442	0.713222	0
2022-01-06	2	1	Sinovac	1	229160	4528	12122	0.0528975	0
2022-01-06	2	2	BioNTech	1	218140	38867	158905	0.728454	0
2022-01-06	2	2	Sinovac	1	218140	3911	10830	0.049647	0
2022-01-07	1	1	BioNTech	1	260400	0	13	4.99232e-05	0
2022-01-07	1	1	Sinovac	1	260400	21	35	0.000134409	0
2022-01-07	1	2	BioNTech	1	245700	2	11	4.477e-05	0
2022-01-07	1	2	Sinovac	1	245700	24	36	0.00014652	0
2022-01-07	2	1	BioNTech	1	229160	42661	163635	0.714064	0
2022-01-07	2	1	Sinovac	1	229160	4705	12310	0.0537179	0
2022-01-07	2	2	BioNTech	1	218140	38962	159064	0.729183	0
2022-01-07	2	2	Sinovac	1	218140	4076	10997	0.0504126	0
2022-01-08	1	1	BioNTech	1	260400	0	13	4.99232e-05	0
2022-01-08	1	1	Sinovac	1	260400	21	35	0.000134409	0
2022-01-08	1	2	BioNTech	1	245700	2	11	4.477e-05	0
2022-01-08	1	2	Sinovac	1	245700	24	36	0.00014652	0
2022-01-08	2	1	BioNTech	1	229160	42748	163787	0.714728	0
2022-01-08	2	1	Sinovac	1	229160	4796	12408	0.0541456	0
2022-01-08	2	2	BioNTech	1	218140	39037	159179	0.72971	0
2022-01-08	2	2	Sinovac	1	218140	4171	11096	0.0508664	0
2022-01-09	1	1	BioNTech	1	260400	0	13	4.99232e-05	0
2022-01-09	1	1	Sinovac	1	260400	21	35	0.000134409	0
2022-01-09	1	2	BioNTech	1	245700	2	11	4.477e-05	0
2022-01-09	1	2	Sinovac	1	245700	24	36	0.00014652	0
2022-01-09	2	1	BioNTech	1	229160	42867	163975	0.715548	0
2022-01-09	2	1	Sinovac	1	229160	4873	12494	0.0545209	0
2022-01-09	2	2	Sinovac	1	218140	4237	11168	0.0511965	0
2022-01-10	1	1	BioNTech	1	260400	0	13	4.99232e-05	0
2022-01-10	1	1	Sinovac	1	260400	21	35	0.000134409	0
2022-01-10	1	2	BioNTech	1	245700	2	11	4.477e-05	0
2022-01-10	1	2	Sinovac	1	245700	24	36	0.00014652	0
2022-01-10	2	1	BioNTech	1	229160	42953	164132	0.716233	0
2022-01-10	2	1	Sinovac	1	229160	4944	12572	0.0548612	0
2022-01-10	2	2	BioNTech	1	218140	39192	159459	0.730994	0
2022-01-10	2	2	Sinovac	1	218140	4301	11239	0.051522	0
2022-01-11	1	1	BioNTech	1	260400	0	13	4.99232e-05	0
2022-01-11	1	1	Sinovac	1	260400	21	35	0.000134409	0
2022-01-11	1	2	BioNTech	1	245700	2	11	4.477e-05	0
2022-01-11	1	2	Sinovac	1	245700	24	36	0.00014652	0
2022-01-11	2	1	BioNTech	1	229160	43128	164377	0.717302	0
2022-01-11	2	1	Sinovac	1	229160	5127	12771	0.0557296	0
2022-01-11	2	2	BioNTech	1	218140	39328	159657	0.731902	0
2022-01-11	2	2	Sinovac	1	218140	4438	11384	0.0521867	0
2022-01-12	1	1	BioNTech	1	260400	0	13	4.99232e-05	0
2022-01-12	1	1	Sinovac	1	260400	21	35	0.000134409	0
2022-01-12	1	2	BioNTech	1	245700	2	11	4.477e-05	0
2022-01-12	1	2	Sinovac	1	245700	24	36	0.00014652	0
2022-01-12	2	1	BioNTech	1	229160	43173	164428	0.717525	0
2022-01-12	2	1	Sinovac	1	229160	5227	12874	0.0561791	0
2022-01-12	2	2	BioNTech	1	218140	39354	159687	0.732039	0
2022-01-12	2	2	Sinovac	1	218140	4530	11478	0.0526176	0
2022-01-13	1	1	BioNTech	1	260400	0	13	4.99232e-05	0
2022-01-13	1	1	Sinovac	1	260400	21	35	0.000134409	0
2022-01-13	1	2	BioNTech	1	245700	2	11	4.477e-05	0
2022-01-13	1	2	Sinovac	1	245700	24	36	0.00014652	0
2022-01-13	2	1	BioNTech	1	229160	43331	164647	0.718481	0
2022-01-13	2	1	Sinovac	1	229160	5352	13104	0.0571828	0
2022-01-13	2	2	BioNTech	1	218140	39483	159881	0.732928	0
2022-01-13	2	2	Sinovac	1	218140	4623	11666	0.0534794	0
2022-01-14	1	1	BioNTech	1	260400	0	13	4.99232e-05	0
2022-01-14	1	1	Sinovac	1	260400	21	35	0.000134409	0
2022-01-14	1	2	BioNTech	1	245700	2	11	4.477e-05	0
2022-01-14	1	2	Sinovac	1	245700	24	36	0.00014652	0
2022-01-14	2	1	BioNTech	1	229160	43431	164791	0.719109	0
2022-01-14	2	1	Sinovac	1	229160	5190	13280	0.0579508	0
2022-01-14	2	2	BioNTech	1	218140	39591	160024	0.733584	0
2022-01-14	2	2	Sinovac	1	218140	4523	11836	0.0542587	0
2022-01-15	1	1	BioNTech	1	260400	0	13	4.99232e-05	0
2022-01-15	1	1	Sinovac	1	260400	21	35	0.000134409	0
2022-01-15	1	2	BioNTech	1	245700	2	11	4.477e-05	0
2022-01-15	1	2	Sinovac	1	245700	24	36	0.00014652	0
2022-01-15	2	1	BioNTech	1	229160	43571	164989	0.719973	0
2022-01-15	2	1	Sinovac	1	229160	5042	13386	0.0584133	0
2022-01-15	2	2	BioNTech	1	218140	39719	160201	0.734395	0
2022-01-15	2	2	Sinovac	1	218140	4403	11930	0.0546896	0
2022-01-16	1	1	BioNTech	1	260400	0	13	4.99232e-05	0
2022-01-16	1	1	Sinovac	1	260400	21	35	0.000134409	0
2022-01-16	1	2	BioNTech	1	245700	2	11	4.477e-05	0
2022-01-16	1	2	Sinovac	1	245700	24	36	0.00014652	0
2022-01-16	2	1	BioNTech	1	229160	43681	165164	0.720737	0
2022-01-16	2	1	Sinovac	1	229160	4897	13487	0.0588541	0
2022-01-16	2	2	BioNTech	1	218140	39767	160315	0.734918	0
2022-01-16	2	2	Sinovac	1	218140	4316	12022	0.0551114	0
2022-01-17	1	1	BioNTech	1	260400	0	13	4.99232e-05	0
2022-01-17	1	1	Sinovac	1	260400	21	35	0.000134409	0
2022-01-17	1	2	BioNTech	1	245700	2	11	4.477e-05	0
2022-01-17	1	2	Sinovac	1	245700	24	36	0.00014652	0
2022-01-17	2	1	BioNTech	1	229160	43751	165304	0.721348	0
2022-01-17	2	1	Sinovac	1	229160	4904	13600	0.0593472	0
2022-01-17	2	2	BioNTech	1	218140	39791	160399	0.735303	0
2022-01-17	2	2	Sinovac	1	218140	4318	12119	0.0555561	0
2022-01-18	1	1	BioNTech	1	260400	0	13	4.99232e-05	0
2022-01-18	1	1	Sinovac	1	260400	21	35	0.000134409	0
2022-01-18	1	2	BioNTech	1	245700	2	11	4.477e-05	0
2022-01-18	1	2	Sinovac	1	245700	24	36	0.00014652	0
2022-01-18	2	1	BioNTech	1	229160	43865	165474	0.722089	0
2022-01-18	2	1	Sinovac	1	229160	4920	13702	0.0597923	0
2022-01-18	2	2	BioNTech	1	218140	39835	160494	0.735739	0
2022-01-18	2	2	Sinovac	1	218140	4335	12202	0.0559366	0
2022-01-19	1	1	BioNTech	1	260400	0	13	4.99232e-05	0
2022-01-19	1	1	Sinovac	1	260400	21	35	0.000134409	0
2022-01-19	1	2	BioNTech	1	245700	2	11	4.477e-05	0
2022-01-19	1	2	Sinovac	1	245700	24	36	0.00014652	0
2022-01-19	2	1	BioNTech	1	229160	43994	165640	0.722814	0
2022-01-19	2	1	Sinovac	1	229160	4970	13793	0.0601894	0
2022-01-19	2	2	BioNTech	1	218140	39939	160624	0.736334	0
2022-01-19	2	2	Sinovac	1	218140	4380	12275	0.0562712	0
2022-01-20	1	1	BioNTech	1	260400	0	13	4.99232e-05	0
2022-01-20	1	1	Sinovac	1	260400	21	35	0.000134409	0
2022-01-20	1	2	BioNTech	1	245700	2	11	4.477e-05	0
2022-01-20	1	2	Sinovac	1	245700	24	36	0.00014652	0
2022-01-20	2	1	BioNTech	1	229160	44070	165779	0.72342	0
2022-01-20	2	1	Sinovac	1	229160	5017	13918	0.0607349	0
2022-01-20	2	2	BioNTech	1	218140	39992	160728	0.736811	0
2022-01-20	2	2	Sinovac	1	218140	4406	12377	0.0567388	0
2022-01-21	1	1	BioNTech	1	260400	0	13	4.99232e-05	0
2022-01-21	1	1	Sinovac	1	260400	21	35	0.000134409	0
2022-01-21	1	2	BioNTech	1	245700	2	11	4.477e-05	0
2022-01-21	1	2	Sinovac	1	245700	24	36	0.00014652	0
2022-01-21	2	1	BioNTech	1	229160	44246	166028	0.724507	0
2022-01-21	2	1	Sinovac	1	229160	5172	14233	0.0621094	0
2022-01-21	2	2	BioNTech	1	218140	40109	160920	0.737691	0
2022-01-21	2	2	Sinovac	1	218140	4503	12623	0.0578665	0
2022-01-22	1	1	BioNTech	1	260400	0	13	4.99232e-05	0
2022-01-22	1	1	Sinovac	1	260400	23	41	0.00015745	0
2022-01-22	1	2	BioNTech	1	245700	2	11	4.477e-05	0
2022-01-22	1	2	Sinovac	1	245700	24	41	0.00016687	0
2022-01-22	2	1	Sinovac	1	229160	5213	14532	0.0634142	0
2022-01-22	2	2	BioNTech	1	218140	40217	161117	0.738594	0
2022-01-22	2	2	Sinovac	1	218140	4495	12863	0.0589667	0
2022-01-23	1	1	BioNTech	1	260400	0	13	4.99232e-05	0
2022-01-23	1	1	Sinovac	1	260400	23	47	0.000180492	0
2022-01-23	1	2	BioNTech	1	245700	2	11	4.477e-05	0
2022-01-23	1	2	Sinovac	1	245700	25	49	0.00019943	0
2022-01-23	2	1	Sinovac	1	229160	5253	14693	0.0641168	0
2022-01-23	2	2	Sinovac	1	218140	4519	12981	0.0595077	0
2022-01-24	1	1	BioNTech	1	260400	0	13	4.99232e-05	0
2022-01-24	1	1	Sinovac	1	260400	23	47	0.000180492	0
2022-01-24	1	2	BioNTech	1	245700	2	11	4.477e-05	0
2022-01-24	1	2	Sinovac	1	245700	25	49	0.00019943	0
2022-01-24	2	1	BioNTech	1	229160	44583	166631	0.727138	0
2022-01-24	2	1	Sinovac	1	229160	5360	14871	0.0648935	0
2022-01-24	2	2	Sinovac	1	218140	4579	13095	0.0600303	0
2022-01-25	1	1	BioNTech	1	260400	0	13	4.99232e-05	0
2022-01-25	1	1	Sinovac	1	260400	23	47	0.000180492	0
2022-01-25	1	2	BioNTech	1	245700	2	11	4.477e-05	0
2022-01-25	1	2	Sinovac	1	245700	25	49	0.00019943	0
2022-01-25	2	1	Sinovac	1	229160	5480	15050	0.0656746	0
2022-01-25	2	2	Sinovac	1	218140	4670	13233	0.0606629	0
2022-01-26	1	1	BioNTech	1	260400	0	13	4.99232e-05	0
2022-01-26	1	1	Sinovac	1	260400	23	47	0.000180492	0
2022-01-26	1	2	BioNTech	1	245700	2	11	4.477e-05	0
2022-01-26	1	2	Sinovac	1	245700	25	49	0.00019943	0
2022-01-26	2	1	Sinovac	1	229160	5627	15234	0.0664776	0
2022-01-26	2	2	Sinovac	1	218140	4771	13370	0.0612909	0
2022-01-27	1	1	BioNTech	1	260400	0	13	4.99232e-05	0
2022-01-27	1	1	Sinovac	1	260400	23	47	0.000180492	0
2022-01-27	1	2	BioNTech	1	245700	2	11	4.477e-05	0
2022-01-27	1	2	Sinovac	1	245700	25	49	0.00019943	0
2022-01-27	2	1	Sinovac	1	229160	5681	15414	0.067263	0
2022-01-27	2	2	Sinovac	1	218140	4848	13551	0.0621207	0
2022-01-28	1	1	BioNTech	1	260400	0	13	4.99232e-05	0
2022-01-28	1	1	Sinovac	1	260400	24	48	0.000184332	0
2022-01-28	1	2	BioNTech	1	245700	2	11	4.477e-05	0
2022-01-28	1	2	Sinovac	1	245700	25	49	0.00019943	0
2022-01-28	2	1	Sinovac	1	229160	5881	15870	0.0692529	0
2022-01-28	2	2	Sinovac	1	218140	5060	14041	0.0643669	0
2022-01-29	1	1	BioNTech	1	260400	0	13	4.99232e-05	0
2022-01-29	1	1	Sinovac	1	260400	43	70	0.000268817	0
2022-01-29	1	2	BioNTech	1	245700	2	11	4.477e-05	0
2022-01-29	1	2	Sinovac	1	245700	40	68	0.00027676	0
2022-01-29	2	1	Sinovac	1	229160	5980	16263	0.0709679	0
2022-01-29	2	2	Sinovac	1	218140	5160	14395	0.0659897	0
2022-01-30	1	1	BioNTech	1	260400	0	13	4.99232e-05	0
2022-01-30	1	1	Sinovac	1	260400	52	86	0.000330261	0
2022-01-30	1	2	BioNTech	1	245700	2	11	4.477e-05	0
2022-01-30	1	2	Sinovac	1	245700	46	79	0.00032153	0
2022-01-30	2	1	Sinovac	1	229160	5988	16425	0.0716748	0
2022-01-30	2	2	Sinovac	1	218140	5194	14537	0.0666407	0
2022-01-31	1	1	BioNTech	1	260400	0	13	4.99232e-05	0
2022-01-31	1	1	Sinovac	1	260400	52	86	0.000330261	0
2022-01-31	1	2	BioNTech	1	245700	2	11	4.477e-05	0
2022-01-31	1	2	Sinovac	1	245700	46	79	0.00032153	0
2022-01-31	2	1	Sinovac	1	229160	6045	16601	0.0724428	0
2022-01-31	2	2	Sinovac	1	218140	5242	14706	0.0674154	0
2022-02-01	1	1	BioNTech	1	260400	0	13	4.99232e-05	0
2022-02-01	1	1	Sinovac	1	260400	52	86	0.000330261	0
2022-02-01	1	2	BioNTech	1	245700	2	11	4.477e-05	0
2022-02-01	1	2	Sinovac	1	245700	46	79	0.00032153	0
2022-02-01	2	1	Sinovac	1	229160	6017	16785	0.0732458	0
2022-02-01	2	2	BioNTech	1	218140	41642	163353	0.748845	0
2022-02-01	2	2	Sinovac	1	218140	5240	14862	0.0681306	0
2022-02-02	1	1	BioNTech	1	260400	0	13	4.99232e-05	0
2022-02-02	1	1	Sinovac	1	260400	52	86	0.000330261	0
2022-02-02	1	2	BioNTech	1	245700	2	11	4.477e-05	0
2022-02-02	1	2	Sinovac	1	245700	46	79	0.00032153	0
2022-02-02	2	1	Sinovac	1	229160	6133	16973	0.0740662	0
2022-02-02	2	2	Sinovac	1	218140	5364	15037	0.0689328	0
2022-02-03	1	1	BioNTech	1	260400	0	13	4.99232e-05	0
2022-02-03	1	1	Sinovac	1	260400	52	86	0.000330261	0
2022-02-03	1	2	BioNTech	1	245700	2	11	4.477e-05	0
2022-02-03	1	2	Sinovac	1	245700	47	80	0.0003256	0
2022-02-03	2	1	BioNTech	1	229160	46147	169123	0.738013	0
2022-02-03	2	1	Sinovac	1	229160	6185	17154	0.074856	0
2022-02-03	2	2	Sinovac	1	218140	5398	15198	0.0696709	0
2022-02-04	1	1	BioNTech	1	260400	0	13	4.99232e-05	0
2022-02-04	1	1	Sinovac	1	260400	391	425	0.0016321	0
2022-02-04	1	2	BioNTech	1	245700	2	11	4.477e-05	0
2022-02-04	1	2	Sinovac	1	245700	349	384	0.00156288	0
2022-02-04	2	1	BioNTech	1	229160	46542	169664	0.740374	0
2022-02-04	2	1	Sinovac	1	229160	6408	17615	0.0768677	0
2022-02-04	2	2	Sinovac	1	218140	5544	15584	0.0714404	0
2022-02-05	1	1	BioNTech	1	260400	0	13	4.99232e-05	0
2022-02-05	1	1	Sinovac	1	260400	825	859	0.00329877	0
2022-02-05	1	2	BioNTech	1	245700	2	11	4.477e-05	0
2022-02-05	1	2	Sinovac	1	245700	754	791	0.00321937	0
2022-02-05	2	1	BioNTech	1	229160	46901	170247	0.742918	0
2022-02-05	2	1	Sinovac	1	229160	6595	18098	0.0789754	0
2022-02-05	2	2	Sinovac	1	218140	5662	15955	0.0731411	0
2022-02-06	1	1	BioNTech	1	260400	0	13	4.99232e-05	0
2022-02-06	1	1	Sinovac	1	260400	1072	1106	0.00424731	0
2022-02-06	1	2	BioNTech	1	245700	2	11	4.477e-05	0
2022-02-06	1	2	Sinovac	1	245700	934	974	0.00396418	0
2022-02-07	1	1	BioNTech	1	260400	0	13	4.99232e-05	0
2022-02-07	1	1	Sinovac	1	260400	1602	1636	0.00628264	0
2022-02-07	1	2	BioNTech	1	245700	2	11	4.477e-05	0
2022-02-07	1	2	Sinovac	1	245700	1451	1491	0.00606838	0
2022-02-07	2	2	Sinovac	1	218140	5888	16356	0.0749794	0
2022-02-08	1	1	BioNTech	1	260400	0	13	4.99232e-05	0
2022-02-08	1	1	Sinovac	1	260400	2361	2395	0.00919739	0
2022-02-08	1	2	BioNTech	1	245700	2	11	4.477e-05	0
2022-02-08	2	2	Sinovac	1	218140	6049	16606	0.0761254	0
2022-02-09	1	1	BioNTech	1	260400	0	13	4.99232e-05	0
2022-02-09	1	1	Sinovac	1	260400	3220	3258	0.0125115	0
2022-02-09	1	2	BioNTech	1	245700	2	11	4.477e-05	0
2022-02-09	1	2	Sinovac	1	245700	2789	2830	0.0115181	0
2022-02-09	2	1	Sinovac	1	229160	7129	19050	0.0831297	0
2022-02-10	1	1	BioNTech	1	260400	0	13	4.99232e-05	0
2022-02-10	1	1	Sinovac	1	260400	3976	4014	0.0154147	0
2022-02-10	1	2	BioNTech	1	245700	2	11	4.477e-05	0
2022-02-10	1	2	Sinovac	1	245700	3458	3499	0.0142409	0
2022-02-10	2	2	Sinovac	1	218140	6296	17035	0.0780921	0
2022-02-11	1	1	BioNTech	1	260400	0	13	4.99232e-05	0
2022-02-11	1	1	Sinovac	1	260400	4956	4995	0.019182	0
2022-02-11	1	2	BioNTech	1	245700	2	11	4.477e-05	0
2022-02-11	2	1	Sinovac	1	229160	7324	19652	0.0857567	0
2022-02-12	1	1	BioNTech	1	260400	0	13	4.99232e-05	0
2022-02-12	1	1	Sinovac	1	260400	5770	5810	0.0223118	0
2022-02-12	1	2	BioNTech	1	245700	2	11	4.477e-05	0
2022-02-12	1	2	Sinovac	1	245700	5044	5087	0.0207041	0
2022-02-12	2	2	Sinovac	1	218140	6460	17663	0.0809709	0
2022-02-13	1	1	BioNTech	1	260400	0	13	4.99232e-05	0
2022-02-13	1	2	BioNTech	1	245700	2	11	4.477e-05	0
2022-02-14	1	1	BioNTech	1	260400	0	13	4.99232e-05	0
2022-02-14	1	2	BioNTech	1	245700	2	11	4.477e-05	0
2022-02-14	2	2	Sinovac	1	218140	6493	17858	0.0818649	0
2022-02-15	1	1	BioNTech	1	260400	0	13	4.99232e-05	0
2022-02-15	1	2	BioNTech	1	245700	2	11	4.477e-05	0
2022-02-15	2	2	Sinovac	1	218140	6493	17858	0.0818649	0
2022-02-16	1	1	BioNTech	1	260400	0	13	4.99232e-05	0
2022-02-16	1	2	BioNTech	1	245700	2	11	4.477e-05	0
2022-02-17	1	1	BioNTech	1	260400	0	13	4.99232e-05	0
2022-02-17	1	2	BioNTech	1	245700	2	11	4.477e-05	0
2022-02-18	1	1	BioNTech	1	260400	0	13	4.99232e-05	0
2022-02-18	1	2	BioNTech	1	245700	2	11	4.477e-05	0
2022-02-19	1	1	BioNTech	1	260400	0	13	4.99232e-05	0
2022-02-19	1	2	BioNTech	1	245700	2	11	4.477e-05	0
2022-02-20	1	1	BioNTech	1	260400	0	13	4.99232e-05	0
2022-02-20	1	2	BioNTech	1	245700	2	11	4.477e-05	0
2022-02-21	1	1	BioNTech	1	260400	0	13	4.99232e-05	0
2022-02-21	1	2	BioNTech	1	245700	2	11	4.477e-05	0
2022-02-22	1	1	BioNTech	1	260400	0	13	4.99232e-05	0
2022-02-22	1	2	BioNTech	1	245700	2	11	4.477e-05	0
2022-02-23	1	1	BioNTech	1	260400	0	13	4.99232e-05	0
2022-02-23	1	2	BioNTech	1	245700	2	11	4.477e-05	0
2022-02-24	1	1	BioNTech	1	260400	0	13	4.99232e-05	0
2022-02-24	1	2	BioNTech	1	245700	2	11	4.477e-05	0
2022-02-25	1	1	BioNTech	1	260400	0	13	4.99232e-05	0
2022-02-25	1	2	BioNTech	1	245700	2	11	4.477e-05	0
2022-02-26	1	1	BioNTech	1	260400	0	13	4.99232e-05	0
2022-02-26	1	2	BioNTech	1	245700	2	11	4.477e-05	0
2022-02-27	1	1	BioNTech	1	260400	0	13	4.99232e-05	0
2022-02-27	1	2	BioNTech	1	245700	2	11	4.477e-05	0
2022-02-28	1	1	BioNTech	1	260400	0	13	4.99232e-05	0
2022-02-28	1	2	BioNTech	1	245700	2	11	4.477e-05	0
2022-03-01	1	1	BioNTech	1	260400	0	13	4.99232e-05	0
2022-03-01	1	2	BioNTech	1	245700	2	11	4.477e-05	0
2022-03-02	1	1	BioNTech	1	260400	490	503	0.00193164	0
2022-03-02	1	2	BioNTech	1	245700	460	469	0.00190883	0
2022-03-04	1	1	BioNTech	1	260400	1809	1825	0.00700845	1		1	16
2022-04-01	2	2	Sinovac	1	218140	7722	27754	0.12723	2		2	36	7.07107
2022-04-06	1	2	BioNTech	1	245700	31311	31881	0.129756	5		5	36.2	5.89067
2022-04-07	1	1	BioNTech	1	260400	33252	33909	0.130219	11		11	31.5455	5.75089
2022-04-07	2	1	Sinovac	1	229160	7880	32286	0.140888	2		2	39	11.3137
2022-04-08	2	1	Sinovac	1	229160	7600	32348	0.141159	0
2022-04-10	2	1	Sinovac	1	229160	7212	32426	0.141499	1		1	19
2022-04-10	2	2	Sinovac	1	218140	6017	28201	0.129279	1		1	42
2022-04-11	1	2	Sinovac	1	245700	68462	118768	0.483386	11		11	33.0909	7.67404
2022-04-11	2	2	Sinovac	1	218140	5801	28253	0.129518	0
2022-04-12	1	1	BioNTech	1	260400	34645	35375	0.135849	6		6	34.6667	12.628
2022-04-12	2	1	Sinovac	1	229160	6789	32547	0.142027	0
2022-04-13	1	2	BioNTech	1	245700	33026	33671	0.137041	2		2	42.5	3.53553
2022-04-13	2	1	Sinovac	1	229160	6583	32590	0.142215	1		1	39
2022-04-13	2	2	BioNTech	1	218140	31608	181495	0.832012	1		1	63
2022-04-14	1	1	BioNTech	1	260400	34867	35614	0.136767	4		4	40	5.35413
2022-04-16	1	2	Sinovac	1	245700	56254	120736	0.491396	6		6	36.6667	11.1295
2022-04-16	2	1	Sinovac	1	229160	5948	32715	0.142761	2		2	35.5	3.53553
2022-04-16	2	2	Sinovac	1	218140	4892	28443	0.130389	0
2022-04-17	1	1	BioNTech	1	260400	35478	36238	0.139163	2		2	44.5	10.6066
2022-04-17	1	2	BioNTech	1	245700	33760	34439	0.140167	1		1	36
2022-04-17	2	1	BioNTech	1	229160	34882	190127	0.829669	0
2022-04-17	2	1	Sinovac	1	229160	5813	32733	0.142839	0
2022-04-17	2	2	Sinovac	1	218140	4775	28461	0.130471	0
2022-04-18	1	2	BioNTech	1	245700	33883	34570	0.1407	2		2	36.5	10.6066
2022-04-18	2	2	Sinovac	1	218140	4586	28502	0.130659	0
2022-04-19	1	1	BioNTech	1	260400	35740	36512	0.140215	0
2022-04-19	1	1	Sinovac	1	260400	56101	131474	0.504892	6		6	36.5	6.89202
2022-04-19	2	2	Sinovac	1	218140	4536	28512	0.130705	0
2022-03-03	2	1	BioNTech	2	229160	122452	129194	0.563772	656	472	184	184.434	50.5336
2022-03-02	2	2	BioNTech	2	218140	121286	127675	0.585289	578	389	189	186.064	46.157
2022-03-02	2	1	BioNTech	2	229160	122964	129009	0.562965	598	387	211	186.186	48.2792
2022-03-03	2	2	BioNTech	2	218140	120752	127832	0.586009	584	379	205	190.067	41.8534
2022-03-04	2	2	BioNTech	2	218140	120344	128133	0.587389	565	361	204	189.087	43.6728
2022-03-04	2	1	BioNTech	2	229160	121969	129465	0.564955	527	343	184	189.423	44.7631
2022-03-05	2	1	BioNTech	2	229160	121708	129852	0.566643	550	276	274	190.742	43.7393
2022-02-28	2	1	BioNTech	2	229160	123562	128562	0.561014	438	256	182	187.769	41.6414
2022-03-05	2	2	BioNTech	2	218140	120006	128496	0.589053	541	245	296	187.68	46.5658
2022-02-28	2	2	BioNTech	2	218140	121985	127319	0.583657	411	229	182	190.567	35.0391
2022-03-01	2	1	BioNTech	2	229160	123285	128816	0.562123	427	221	206	185.792	43.9179
2022-03-01	2	2	BioNTech	2	218140	121645	127485	0.584418	432	220	212	183.956	47.5386
2022-03-06	2	2	BioNTech	2	218140	119674	128841	0.590634	278	218	60	178.996	57.324
2022-03-08	2	1	BioNTech	2	229160	121014	130629	0.570034	299	217	82	193.221	43.9907
2022-03-09	2	1	BioNTech	2	229160	120851	130863	0.571055	243	207	36	185.053	57.3196
2022-03-06	2	1	BioNTech	2	229160	121375	130213	0.568219	288	202	86	181.51	59.962
2022-03-08	2	2	BioNTech	2	218140	119329	129243	0.592477	277	193	84	191.83	50.0782
2022-03-07	2	1	BioNTech	2	229160	121196	130418	0.569113	294	190	104	186.816	51.2189
2022-03-09	2	2	BioNTech	2	218140	119157	129468	0.593509	214	188	26	191.458	48.8435
2022-02-27	2	1	BioNTech	2	229160	123760	128326	0.559984	332	185	147	186.904	40.5202
2022-03-10	2	2	BioNTech	2	218140	119042	129683	0.594494	250	185	65	186.568	55.8786
2022-02-24	2	1	BioNTech	2	229160	123812	127447	0.556149	182	182		185.665	41.6361
2022-02-24	2	2	BioNTech	2	218140	122288	126248	0.578748	181	181		182.486	40.8491
2022-02-27	2	2	BioNTech	2	218140	122181	127104	0.582672	296	172	124	186.676	44.3797
2022-03-07	2	2	BioNTech	2	218140	119484	129018	0.591446	281	159	122	190.26	47.8991
2022-03-10	2	1	BioNTech	2	229160	120724	131098	0.572081	224	157	67	185.835	57.2416
2022-02-23	2	1	BioNTech	2	229160	123889	127285	0.555442	142	142		184.739	42.8257
2022-02-23	2	2	BioNTech	2	218140	122370	126095	0.578046	134	134		183.687	37.7061
2022-03-11	2	2	BioNTech	2	218140	118954	130002	0.595957	211	132	79	187.592	58.2296
2022-02-26	2	1	BioNTech	2	229160	123803	127945	0.558322	319	130	189	188.144	40.9197
2022-03-11	2	1	BioNTech	2	229160	120710	131446	0.573599	221	129	92	198.955	41.8641
2022-03-16	2	1	BioNTech	2	229160	120838	133531	0.582698	241	123	118	192.535	58.0581
2022-02-26	2	2	BioNTech	2	218140	122231	126710	0.580865	321	116	205	188.829	30.6571
2022-03-12	2	2	BioNTech	2	218140	119059	130502	0.598249	205	113	92	189.361	57.2135
2022-03-12	2	1	BioNTech	2	229160	120859	131975	0.575908	224	105	119	189.103	53.313
2022-03-14	2	1	BioNTech	2	229160	120978	132888	0.579892	245	105	140	195.265	49.3463
2022-03-16	2	2	BioNTech	2	218140	118845	131945	0.604864	223	96	127	190.471	57.0666
2022-03-13	2	2	BioNTech	2	218140	119243	131078	0.600889	283	92	191	190.739	57.8274
2022-03-15	2	1	BioNTech	2	229160	120908	133214	0.581314	232	90	142	199.608	46.043
2022-03-13	2	1	BioNTech	2	229160	121038	132559	0.578456	247	86	161	194.968	50.5616
2022-03-14	2	2	BioNTech	2	218140	119050	131361	0.602187	249	86	163	186.088	55.7604
2022-03-15	2	2	BioNTech	2	218140	118907	131629	0.603415	229	84	145	193.965	51.8004
2022-03-17	2	1	BioNTech	2	229160	120698	133818	0.58395	199	82	117	202.879	46.5578
2022-02-25	2	1	BioNTech	2	229160	123697	127623	0.556917	78	78		179.833	40.0809
2022-03-17	2	2	BioNTech	2	218140	118699	132209	0.606074	160	67	93	191.194	62.1966
2022-02-25	2	2	BioNTech	2	218140	122169	126430	0.579582	65	65		191.908	33.5372
2022-03-18	2	2	BioNTech	2	218140	118702	132598	0.607857	148	63	85	194.649	55.2595
2022-03-19	2	2	BioNTech	2	218140	118792	133103	0.610172	151	61	90	194.927	55.9194
2022-03-18	2	1	BioNTech	2	229160	120677	134176	0.585512	150	56	94	196.4	50.4334
2022-03-19	2	1	BioNTech	2	229160	120870	134747	0.588004	151	54	97	191.616	58.7838
2022-02-22	2	2	BioNTech	2	218140	122286	125847	0.576909	51	51		190.902	40.3501
2022-03-03	2	1	Sinovac	2	229160	13943	15426	0.0673154	67	47	20	80.6269	65.8888
2022-02-22	2	1	BioNTech	2	229160	123808	127039	0.554368	46	46		185.543	40.9106
2022-02-20	2	2	BioNTech	2	218140	122016	125260	0.574218	45	45		173.289	41.1933
2022-03-24	2	1	BioNTech	2	229160	121375	136920	0.597486	113	45	68	201.752	59.9027
2022-03-20	2	1	BioNTech	2	229160	121044	135354	0.590653	124	43	81	188.839	66.7103
2022-03-24	2	2	BioNTech	2	218140	118995	135099	0.619322	120	43	77	204.775	57.4613
2022-03-04	2	2	Sinovac	2	218140	12544	13990	0.0641331	55	42	13	66.1091	63.044
2022-03-02	2	1	Sinovac	2	229160	13884	15283	0.0666914	53	41	12	59.9811	60.2417
2022-02-19	2	1	BioNTech	2	229160	123255	126074	0.550157	40	40		183.525	39.8928
2022-02-20	2	1	BioNTech	2	229160	123470	126414	0.551641	40	40		171.5	60.3685
2022-02-21	2	1	BioNTech	2	229160	123615	126707	0.552919	40	40		188.1	44.3707
2022-03-04	2	1	Sinovac	2	229160	14218	15798	0.0689387	58	40	18	50.2414	42.0923
2022-03-22	2	1	BioNTech	2	229160	121248	136181	0.594262	131	39	92	200.092	57.5682
2022-02-19	2	2	BioNTech	2	218140	121817	124897	0.572554	38	38		182.632	16.6139
2022-03-02	2	2	Sinovac	2	218140	12186	13475	0.0617723	53	38	15	78.4906	67.1284
2022-03-20	2	2	BioNTech	2	218140	118953	133697	0.612895	116	37	79	192.586	63.1523
2022-03-07	2	1	Sinovac	2	229160	14940	16739	0.073045	44	33	11	66.2955	62.2563
2022-03-26	2	2	BioNTech	2	218140	117627	135904	0.623013	83	33	50	200.096	58.6791
2022-02-16	2	2	BioNTech	2	218140	121475	124107	0.568933	31	31		171.161	31.0055
2022-03-21	2	1	BioNTech	2	229160	121157	135762	0.592433	136	31	105	198.801	55.7315
2022-03-23	2	2	BioNTech	2	218140	119054	134814	0.618016	126	31	95	196.405	64.3676
2022-03-25	2	2	BioNTech	2	218140	118431	135425	0.620817	99	31	68	195.253	70.9982
2022-02-21	2	2	BioNTech	2	218140	122121	125526	0.575438	30	30		182.1	46.5798
2022-03-03	2	2	Sinovac	2	218140	12260	13638	0.0625195	43	30	13	71.7209	66.2791
2022-02-17	2	2	BioNTech	2	218140	121578	124355	0.57007	29	29		184.31	21.9839
2022-03-08	2	1	Sinovac	2	229160	15029	16901	0.073752	42	29	13	67.9524	55.3609
2022-03-28	2	2	BioNTech	2	218140	116450	137027	0.628161	77	29	48	195	69.1467
2022-03-26	2	1	BioNTech	2	229160	120014	137907	0.601794	63	28	35	204.238	53.9237
2022-02-17	2	1	BioNTech	2	229160	122960	125554	0.547888	27	27		180.815	38.3426
2022-03-06	2	1	Sinovac	2	229160	14797	16530	0.072133	35	27	8	74.4571	58.9099
2022-02-28	2	1	Sinovac	2	229160	13710	14956	0.0652644	43	26	17	65.6279	59.855
2022-03-01	2	2	Sinovac	2	218140	12085	13303	0.0609838	42	26	16	58.7619	52.2297
2022-03-05	2	2	Sinovac	2	218140	12847	14387	0.0659531	47	26	21	70.6383	66.6485
2022-03-08	2	2	Sinovac	2	218140	13248	14940	0.0684881	36	26	10	45.6667	46.7168
2022-02-16	2	1	BioNTech	2	229160	122861	125333	0.546924	25	25		190.36	20.3078
2022-02-18	2	2	BioNTech	2	218140	121653	124602	0.571202	24	24		166.917	47.9999
2022-03-05	2	1	Sinovac	2	229160	14651	16316	0.0711992	43	24	19	61.0465	53.2979
2022-03-06	2	2	Sinovac	2	218140	12990	14599	0.0669249	27	24	3	53.5556	44.2331
2022-03-25	2	1	BioNTech	2	229160	120850	137337	0.599306	83	24	59	173.916	81.1541
2022-03-21	2	2	BioNTech	2	218140	118989	134070	0.614605	131	23	108	193.382	64.426
2022-03-28	2	1	BioNTech	2	229160	118755	139000	0.606563	61	23	38	189.131	69.5697
2022-04-01	2	1	BioNTech	2	229160	117237	141062	0.615561	41	23	18	185.39	79.7082
2022-02-27	2	1	Sinovac	2	229160	13598	14781	0.0645008	40	22	18	60.15	52.2551
2022-02-18	2	1	BioNTech	2	229160	123080	125788	0.548909	21	21		194.048	28.2816
2022-03-27	2	1	BioNTech	2	229160	119251	138508	0.604416	67	21	46	193.06	65.27
2022-02-24	2	1	Sinovac	2	229160	12844	13891	0.060617	20	20		95.45	72.9776
2022-02-28	2	2	Sinovac	2	218140	12029	13191	0.0604703	37	20	17	65.6757	58.0345
2022-03-01	2	1	Sinovac	2	229160	13801	15120	0.0659801	42	20	22	63.1429	55.9846
2022-04-01	2	2	BioNTech	2	218140	114764	138944	0.636949	48	20	28	168.25	76.6708
2022-03-16	2	1	Sinovac	2	229160	16160	18540	0.0809042	38	19	19	61.4737	44.5377
2022-03-23	2	1	BioNTech	2	229160	121309	136600	0.59609	84	19	65	200.238	56.8517
2022-03-10	2	1	Sinovac	2	229160	15316	17308	0.075528	22	18	4	88.3636	73.7612
2022-03-30	2	1	BioNTech	2	229160	117983	140026	0.61104	57	18	39	203.404	51.0395
2022-03-30	2	2	BioNTech	2	218140	115552	137937	0.632332	50	18	32	189.38	77.5286
2022-02-26	2	1	Sinovac	2	229160	13482	14605	0.0637328	42	17	25	70.9524	62.3874
2022-03-10	2	2	Sinovac	2	218140	13446	15243	0.0698771	26	17	9	54.6154	53.7528
2022-03-22	2	2	BioNTech	2	218140	119032	134464	0.616411	112	17	95	202.223	50.8874
2022-03-27	2	2	BioNTech	2	218140	116883	136540	0.625928	63	17	46	198.984	57.4039
2022-03-31	2	2	BioNTech	2	218140	115155	138439	0.634634	44	17	27	206.25	58.8886
2022-04-07	2	1	BioNTech	2	229160	114898	144481	0.630481	25	17	8	209.56	73.6925
2022-03-09	2	2	Sinovac	2	218140	13314	15068	0.0690749	20	16	4	47.05	39.8477
2022-04-03	2	1	BioNTech	2	229160	116248	142305	0.620985	34	16	18	166.971	85.1229
2022-02-27	2	2	Sinovac	2	218140	11939	13060	0.0598698	18	15	3	87.1667	74.1971
2022-03-09	2	1	Sinovac	2	229160	15142	17086	0.0745593	20	15	5	44	38.8506
2022-03-19	2	1	Sinovac	2	229160	16324	18918	0.0825537	22	15	7	57.2273	45.0713
2022-02-10	2	2	BioNTech	2	218140	120828	122991	0.563817	14	14		192	14.9615
2022-02-14	2	2	BioNTech	2	218140	121497	124107	0.568933	14	14		184.214	33.5495
2022-02-23	2	2	Sinovac	2	218140	11202	12166	0.0557715	14	14		43.7857	28.9991
2022-03-11	2	1	Sinovac	2	229160	15593	17637	0.0769637	29	14	15	84.7586	68.8075
2022-03-12	2	1	Sinovac	2	229160	15957	18064	0.078827	28	14	14	60.8571	59.2294
2022-03-14	2	1	Sinovac	2	229160	16146	18375	0.0801842	31	14	17	55	46.8501
2022-03-29	2	1	BioNTech	2	229160	118405	139537	0.608906	56	14	42	193.071	69.063
2022-04-02	2	1	BioNTech	2	229160	116659	141601	0.617913	39	14	25	177.359	86.7994
2022-04-05	2	1	BioNTech	2	229160	115526	143427	0.625881	25	14	11	188.36	85.0102
2022-04-06	2	2	BioNTech	2	218140	112355	141656	0.649381	31	14	17	195.258	68.711
2022-03-07	2	2	Sinovac	2	218140	13099	14753	0.0676309	24	13	11	46.4167	38.5723
2022-03-16	2	2	Sinovac	2	218140	14200	16332	0.0748693	25	13	12	60.24	58.2919
2022-03-31	2	1	BioNTech	2	229160	117582	140547	0.613314	35	13	22	209.714	65.2599
2022-02-14	2	1	BioNTech	2	229160	122885	125333	0.546924	12	12		156	27.1628
2022-02-15	2	1	BioNTech	2	229160	122873	125333	0.546924	12	12		190.083	37.2789
2022-02-26	2	2	Sinovac	2	218140	11835	12911	0.0591868	31	12	19	58.4839	52.3105
2022-03-15	2	1	Sinovac	2	229160	16185	18481	0.0806467	28	12	16	72.1786	63.5453
2022-04-05	2	2	BioNTech	2	218140	112819	141180	0.647199	21	12	9	203.952	74.5362
2022-04-07	2	2	BioNTech	2	218140	111958	142112	0.651472	25	12	13	216.24	50.8374
2022-02-11	2	1	BioNTech	2	229160	122447	124599	0.543721	11	11		191.636	35.8086
2022-02-24	2	2	Sinovac	2	218140	11293	12291	0.0563445	11	11		65.0909	63.2178
2022-03-11	2	2	Sinovac	2	218140	13718	15572	0.0713853	22	11	11	60.4091	42.1806
2022-04-06	2	1	BioNTech	2	229160	115193	143968	0.628242	24	11	13	207.75	79.0153
2022-04-08	2	1	BioNTech	2	229160	114476	144988	0.632693	23	11	12	207.87	65.9113
2022-02-08	2	2	BioNTech	2	218140	120592	122552	0.561804	10	10		178.1	26.0702
2022-02-12	2	1	BioNTech	2	229160	122685	124995	0.545449	10	10		173.5	18.2224
2022-02-23	2	1	Sinovac	2	229160	12745	13752	0.0600105	10	10		77.4	71.059
2022-03-13	2	2	Sinovac	2	218140	14124	16073	0.073682	30	10	20	66.6667	64.8927
2022-03-17	2	2	Sinovac	2	218140	14196	16398	0.0751719	23	10	13	41.9565	17.6853
2022-03-29	2	2	BioNTech	2	218140	115963	137480	0.630237	32	10	22	190.406	71.275
2022-04-02	2	2	BioNTech	2	218140	114189	139517	0.639576	33	10	23	191.152	79.3403
2022-04-12	2	2	BioNTech	2	218140	109746	144609	0.662918	17	10	7	225.529	59.1377
2022-02-07	2	2	BioNTech	2	218140	120558	122443	0.561305	9	9		184.444	31.0125
2022-02-09	2	1	BioNTech	2	229160	122041	123972	0.540984	9	9		191.778	38.7356
2022-02-09	2	2	BioNTech	2	218140	120679	122737	0.562652	9	9		173.556	37.3166
2022-02-13	2	1	BioNTech	2	229160	122895	125331	0.546915	9	9		182.556	18.4872
2022-03-13	2	1	Sinovac	2	229160	16068	18231	0.0795558	29	9	20	57.8621	45.0529
2022-03-17	2	1	Sinovac	2	229160	16149	18603	0.0811791	20	9	11	65.05	52.7382
2022-04-04	2	1	BioNTech	2	229160	115854	142849	0.623359	23	9	14	191.957	77.0227
2022-04-09	2	2	BioNTech	2	218140	110941	143161	0.65628	33	9	24	180.485	89.3606
2022-01-28	2	1	BioNTech	2	229160	121306	122403	0.534138	8	8		152	46.9376
2022-02-10	2	1	BioNTech	2	229160	122146	124178	0.541883	8	8		176.125	21.3303
2022-02-11	2	2	BioNTech	2	218140	121104	123413	0.565751	8	8		180.875	34.1109
2022-02-12	2	2	BioNTech	2	218140	121344	123804	0.567544	8	8		184.375	29.4081
2022-02-15	2	2	BioNTech	2	218140	121483	124107	0.568933	8	8		168.25	17.0859
2022-02-21	2	1	Sinovac	2	229160	12494	13448	0.0586839	8	8		38.25	7.70436
2022-02-25	2	2	Sinovac	2	218140	11540	12572	0.0576327	8	8		40.375	13.7107
2022-03-14	2	2	Sinovac	2	218140	14184	16197	0.0742505	24	8	16	54.3333	40.3901
2022-04-09	2	1	BioNTech	2	229160	113932	145573	0.635246	29	8	21	198.586	76.7433
2022-04-10	2	1	BioNTech	2	229160	113510	146240	0.638157	24	8	16	228.833	56.1076
2022-02-05	2	2	BioNTech	2	218140	120499	122165	0.56003	7	7		167.571	58.6227
2022-02-07	2	1	BioNTech	2	229160	121929	123678	0.539702	7	7		183.714	48.276
2022-02-20	2	1	Sinovac	2	229160	12319	13251	0.0578242	7	7		75.1429	76.0119
2022-03-12	2	2	Sinovac	2	218140	14021	15924	0.072999	19	7	12	46.3158	35.1506
2022-03-15	1	1	Sinovac	2	260400	5031	5077	0.0194969	11	7	4	18.2727	2.57258
2022-03-24	2	1	Sinovac	2	229160	16801	19677	0.0858658	16	7	9	70.3125	53.0003
2022-03-26	2	1	Sinovac	2	229160	17105	20193	0.0881175	15	7	8	54.8	48.7196
2022-04-04	2	2	BioNTech	2	218140	113327	140682	0.644916	19	7	12	190.474	88.202
2022-04-08	2	2	BioNTech	2	218140	111435	142599	0.653704	21	7	14	210.762	56.1417
2022-01-27	2	2	BioNTech	2	218140	120195	121204	0.555625	6	6		79.5	53.6311
2022-01-28	2	2	BioNTech	2	218140	120230	121311	0.556115	6	6		156.833	63.0029
2022-02-19	2	2	Sinovac	2	218140	10819	11680	0.0535436	6	6		101.667	95.7636
2022-03-18	2	2	Sinovac	2	218140	14241	16503	0.0756533	14	6	8	67.7143	58.3576
2022-03-19	2	2	Sinovac	2	218140	14324	16661	0.0763776	15	6	9	99.9333	77.4841
2022-03-21	2	1	Sinovac	2	229160	16461	19170	0.0836533	26	6	20	75.8846	73.9061
2022-03-27	2	1	Sinovac	2	229160	17141	20319	0.0886673	14	6	8	70.7143	66.7111
2022-04-03	2	2	BioNTech	2	218140	113722	140171	0.642574	20	6	14	172.25	80.659
2022-04-14	2	2	BioNTech	2	218140	109142	145254	0.665875	9	6	3	168.889	96.2853
2022-02-08	2	1	BioNTech	2	229160	121955	123798	0.540225	5	5		206.8	19.804
2022-02-22	2	1	Sinovac	2	229160	12642	13623	0.0594475	5	5		101	95.7131
2022-02-22	2	2	Sinovac	2	218140	11130	12061	0.0552902	5	5		125.2	72.1367
2022-03-15	2	2	Sinovac	2	218140	14190	16272	0.0745943	12	5	7	49.5	45.111
2022-03-16	1	2	Sinovac	2	245700	4496	4557	0.018547	12	5	7	24.6667	13.6271
2022-03-20	2	2	Sinovac	2	218140	14375	16763	0.0768451	18	5	13	43.0556	20.6582
2022-03-21	1	1	Sinovac	2	260400	6840	6942	0.026659	9	5	4	21.6667	5.52268
2022-03-22	2	2	Sinovac	2	218140	14499	17003	0.0779454	19	5	14	53.9474	52.0219
2022-03-25	2	1	Sinovac	2	229160	16930	19900	0.0868389	8	5	3	58.625	51.5889
2022-03-27	2	2	Sinovac	2	218140	14997	17855	0.0818511	11	5	6	69.7273	56.3508
2022-04-02	2	1	Sinovac	2	229160	18390	22109	0.0964784	6	5	1	48.8333	21.9127
2022-04-06	1	2	Sinovac	2	245700	30892	31075	0.126475	8	5	3	29.125	12.029
2022-04-07	1	1	Sinovac	2	260400	36846	37078	0.142389	12	5	7	24.6667	8.55287
2022-04-11	2	1	BioNTech	2	229160	113178	146718	0.640243	10	5	5	180.5	90.285
2022-04-11	2	2	BioNTech	2	218140	110121	144202	0.661053	14	5	9	162.071	91.2094
2022-01-25	2	1	BioNTech	2	229160	121210	122112	0.532868	4	4		191.25	35.0274
2022-01-26	2	2	BioNTech	2	218140	120166	121111	0.555198	4	4		148.75	18.4097
2022-02-03	2	2	BioNTech	2	218140	120316	121820	0.558449	4	4		175	42.1347
2022-02-06	2	2	BioNTech	2	218140	120526	122319	0.560736	4	4		178.25	6.70199
2022-02-25	2	1	Sinovac	2	229160	13137	14221	0.0620571	4	4		68	70.2329
2022-03-10	1	2	Sinovac	2	245700	1991	2005	0.00816036	5	4	1	22	13.9821
2022-03-12	1	1	Sinovac	2	260400	4048	4072	0.0156375	5	4	1	16.4	1.51658
2022-03-13	1	2	Sinovac	2	245700	4010	4042	0.016451	10	4	6	16.9	1.85293
2022-03-15	1	2	Sinovac	2	245700	4397	4449	0.0181074	9	4	5	18.1111	2.47207
2022-03-16	1	1	Sinovac	2	260400	5095	5152	0.0197849	10	4	6	19.3	2.62679
2022-03-20	1	1	Sinovac	2	260400	6415	6506	0.0249846	11	4	7	47.0909	84.022
2022-03-21	2	2	Sinovac	2	218140	14433	16884	0.0773998	18	4	14	53.8333	40.8775
2022-03-28	1	1	Sinovac	2	260400	11560	11704	0.0449462	6	4	2	19.5	5.82237
2022-03-28	2	2	Sinovac	2	218140	15121	18076	0.0828642	6	4	2	97.3333	88.6559
2022-03-29	2	2	Sinovac	2	218140	15238	18271	0.0837581	9	4	5	81.2222	51.161
2022-03-30	2	1	Sinovac	2	229160	17655	21107	0.092106	9	4	5	62.1111	34.5306
2022-03-31	2	1	Sinovac	2	229160	17826	21362	0.0932187	9	4	5	69	43.7464
2022-03-31	2	2	Sinovac	2	218140	15529	18718	0.0858073	7	4	3	71.4286	81.6739
2022-04-01	1	1	Sinovac	2	260400	21776	21953	0.0843049	13	4	9	24.8462	8.45425
2022-04-02	1	1	Sinovac	2	260400	24849	25039	0.0961559	8	4	4	26.875	10.6562
2022-04-04	1	2	Sinovac	2	245700	26243	26415	0.107509	6	4	2	23.1667	9.74508
2022-04-05	1	1	Sinovac	2	260400	31306	31524	0.12106	7	4	3	25.4286	7.0677
2022-04-07	2	2	Sinovac	2	218140	16802	20481	0.0938892	7	4	3	65.4286	59.8243
2022-04-13	2	2	BioNTech	2	218140	109455	144962	0.664537	8	4	4	140.5	95.1495
2022-04-16	2	2	BioNTech	2	218140	108176	146161	0.670033	11	4	7	172.455	89.6754
2022-04-17	2	1	BioNTech	2	229160	111078	149184	0.651004	7	4	3	180.714	101.885
2022-04-17	2	2	BioNTech	2	218140	107719	146595	0.672023	8	4	4	165.75	117.519
2022-01-20	2	1	BioNTech	2	229160	121097	121709	0.531109	3	3		187.333	1.1547
2022-01-23	2	1	BioNTech	2	229160	121209	121974	0.532266	3	3		178.667	25.1462
2022-01-23	2	2	BioNTech	2	218140	120250	120981	0.554603	3	3		125	15.5885
2022-01-26	2	1	BioNTech	2	229160	121188	122163	0.53309	3	3		149	15.1327
2022-01-27	2	1	BioNTech	2	229160	121230	122264	0.533531	3	3		130.333	80.0146
2022-01-30	2	1	BioNTech	2	229160	121463	122691	0.535394	3	3		126.333	69.0604
2022-02-01	2	1	BioNTech	2	229160	121515	122840	0.536045	3	3		180.333	27.7909
2022-02-02	2	1	BioNTech	2	229160	121504	122886	0.536245	3	3		152	97.2471
2022-02-05	2	1	BioNTech	2	229160	121744	123323	0.538152	3	3		165.667	39.2598
2022-02-06	2	1	BioNTech	2	229160	121838	123517	0.538999	3	3		155.333	11.1505
2022-02-11	2	2	Sinovac	2	218140	10215	10970	0.0502888	3	3		101.333	133.979
2022-02-13	2	2	BioNTech	2	218140	121503	124103	0.568914	3	3		178.333	32.4705
2022-02-16	2	2	Sinovac	2	218140	10544	11360	0.0520766	3	3		63.3333	47.4377
2022-02-17	2	1	Sinovac	2	229160	11938	12813	0.0559129	3	3		121.333	77.9829
2022-02-19	2	1	Sinovac	2	229160	12225	13137	0.0573268	3	3		110	63.5531
2022-02-21	2	2	Sinovac	2	218140	11011	11921	0.0546484	3	3		74.6667	55.6267
2022-03-08	1	1	Sinovac	2	260400	1403	1416	0.00543779	5	3	2	16.8	1.30384
2022-03-11	1	2	Sinovac	2	245700	2629	2648	0.0107774	5	3	2	17.8	1.92354
2022-03-12	1	2	Sinovac	2	245700	3525	3549	0.0144444	8	3	5	17.25	2.37547
2022-03-14	1	1	Sinovac	2	260400	4889	4928	0.0189247	7	3	4	18.4286	3.30944
2022-03-14	1	2	Sinovac	2	245700	4274	4316	0.0175661	10	3	7	18.9	4.5326
2022-03-18	1	1	Sinovac	2	260400	5511	5586	0.0214516	9	3	6	20.1111	2.42097
2022-03-20	2	1	Sinovac	2	229160	16371	19023	0.0830119	15	3	12	57	47.5515
2022-03-22	2	1	Sinovac	2	229160	16556	19330	0.0843515	17	3	14	68.4118	46.7387
2022-03-23	1	2	Sinovac	2	245700	6973	7088	0.0288482	5	3	2	26.8	8.16701
2022-03-23	2	2	Sinovac	2	218140	14576	17134	0.0785459	10	3	7	52.1	51.9539
2022-03-24	1	1	Sinovac	2	260400	8389	8510	0.0326805	6	3	3	24.5	5.04975
2022-03-25	1	2	Sinovac	2	245700	7976	8100	0.032967	7	3	4	25	6.53197
2022-04-01	1	2	Sinovac	2	245700	19969	20121	0.0818926	6	3	3	22.3333	8.84685
2022-04-01	2	1	Sinovac	2	229160	18062	21697	0.0946806	8	3	5	61.125	16.9742
2022-04-03	1	2	Sinovac	2	245700	23835	23999	0.097676	7	3	4	22.1429	10.205
2022-04-05	1	2	Sinovac	2	245700	28632	28810	0.117257	5	3	2	23.6	9.28978
2022-04-06	1	1	Sinovac	2	260400	33743	33968	0.130445	7	3	4	22.4286	8.84792
2022-04-07	1	2	Sinovac	2	245700	33812	34005	0.1384	6	3	3	25	10.6207
2022-04-08	2	1	Sinovac	2	229160	19501	23671	0.103295	7	3	4	70.2857	41.0517
2022-04-12	2	1	BioNTech	2	229160	112885	147135	0.642062	6	3	3	240.333	14.6515
2022-04-14	1	1	Sinovac	2	260400	57863	58154	0.223326	5	3	2	25.6	12.054
2022-04-14	2	1	BioNTech	2	229160	112364	147768	0.644825	9	3	6	216	54.4679
2022-01-22	2	1	BioNTech	2	229160	121171	121891	0.531903	2	2		146.5	23.3345
2022-01-25	2	2	BioNTech	2	218140	120204	121073	0.555024	2	2		171.5	45.9619
2022-01-29	2	1	BioNTech	2	229160	121407	122552	0.534788	2	2		139	42.4264
2022-01-29	2	2	BioNTech	2	218140	120291	121444	0.556725	2	2		254.5	119.501
2022-01-31	2	2	BioNTech	2	218140	120296	121635	0.557601	2	2		105	98.9949
2022-02-01	2	2	BioNTech	2	218140	120298	121693	0.557867	2	2		193.5	16.2635
2022-02-04	2	2	BioNTech	2	218140	120393	121982	0.559191	2	2		179	11.3137
2022-02-09	2	2	Sinovac	2	218140	9911	10616	0.048666	2	2		111	131.522
2022-02-12	2	2	Sinovac	2	218140	10416	11199	0.0513386	2	2		84.5	88.3883
2022-02-16	2	1	Sinovac	2	229160	11953	12802	0.0558649	2	2		100	97.5807
2022-02-18	2	1	Sinovac	2	229160	12064	12955	0.0565326	2	2		93	101.823
2022-03-09	1	2	Sinovac	2	245700	1616	1628	0.00662597	2	2		15.5	0.707107
2022-03-11	1	1	Sinovac	2	260400	2984	3004	0.0115361	4	2	2	19.25	4.99166
2022-03-13	1	1	Sinovac	2	260400	4619	4648	0.0178495	10	2	8	18	2.78887
2022-03-17	1	1	Sinovac	2	260400	5244	5311	0.0203955	8	2	6	18.75	1.38873
2022-03-19	1	2	Sinovac	2	245700	5344	5432	0.0221083	6	2	4	23.1667	2.48328
2022-03-22	1	2	Sinovac	2	245700	6553	6656	0.0270899	11	2	9	24.3636	3.95658
2022-03-23	1	1	Sinovac	2	260400	7859	7974	0.0306221	6	2	4	19.3333	4.32049
2022-03-23	2	1	Sinovac	2	229160	16688	19515	0.0851588	10	2	8	50.8	20.6495
2022-03-24	1	2	Sinovac	2	245700	7422	7542	0.030696	4	2	2	26	5.7735
2022-03-24	2	2	Sinovac	2	218140	14668	17273	0.0791831	8	2	6	40.125	28.7026
2022-03-25	1	1	Sinovac	2	260400	9060	9187	0.0352803	7	2	5	23.7143	6.99319
2022-03-26	1	1	Sinovac	2	260400	9896	10030	0.0385177	3	2	1	20.6667	5.68624
2022-03-26	1	2	Sinovac	2	245700	8772	8903	0.0362352	6	2	4	28.6667	1.96638
2022-03-26	2	2	Sinovac	2	218140	14959	17751	0.0813743	11	2	9	44.3636	22.1688
2022-03-27	1	1	Sinovac	2	260400	10374	10511	0.0403648	7	2	5	60.4286	94.8839
2022-03-29	1	1	Sinovac	2	260400	13419	13569	0.0521083	8	2	6	27.375	8.65097
2022-03-30	1	1	Sinovac	2	260400	15598	15757	0.0605108	7	2	5	19.7143	5.18698
2022-04-03	2	1	Sinovac	2	229160	18454	22224	0.0969803	4	2	2	61	24.2074
2022-04-04	1	1	Sinovac	2	260400	28822	29031	0.111486	9	2	7	25.1111	11.1068
2022-04-04	2	1	Sinovac	2	229160	18700	22540	0.0983592	4	2	2	48.25	30.0153
2022-04-05	2	2	Sinovac	2	218140	16500	20057	0.0919455	2	2		38.5	30.4056
2022-04-06	2	1	Sinovac	2	229160	19055	23082	0.100724	7	2	5	60.7143	62.7899
2022-04-08	1	1	Sinovac	2	260400	40639	40884	0.157005	10	2	8	23.3	10.812
2022-04-09	1	1	Sinovac	2	260400	43910	44169	0.16962	8	2	6	24.25	8.64787
2022-04-10	1	1	Sinovac	2	260400	45963	46231	0.177538	9	2	7	24.8889	9.67528
2022-04-10	2	2	BioNTech	2	218140	110507	143798	0.659201	11	2	9	167.545	94.7611
2022-04-12	1	1	Sinovac	2	260400	51837	52118	0.200146	5	2	3	25	7.77817
2022-04-13	1	1	Sinovac	2	260400	54824	55111	0.21164	4	2	2	23.5	7.18795
2022-04-13	1	2	Sinovac	2	245700	50786	51011	0.207615	5	2	3	21.4	5.17687
2022-04-13	2	1	BioNTech	2	229160	112666	147483	0.643581	7	2	5	235.571	17.9894
2022-04-13	2	1	Sinovac	2	229160	20461	24926	0.108771	2	2		23.5	7.77817
2022-04-14	1	2	Sinovac	2	245700	53528	53758	0.218795	6	2	4	28.3333	9.93311
2022-04-15	1	2	Sinovac	2	245700	56419	56655	0.230586	3	2	1	29	1
2022-04-16	1	2	Sinovac	2	245700	59434	59674	0.242873	5	2	3	25.8	5.26308
2022-04-17	1	2	Sinovac	2	245700	60955	61200	0.249084	5	2	3	24.2	9.73139
2022-04-18	1	1	Sinovac	2	260400	68753	69062	0.265215	4	2	2	27.25	17.9513
2022-04-18	2	1	BioNTech	2	229160	110806	149511	0.652431	3	2	1	177.667	113.032
2022-04-19	2	1	BioNTech	2	229160	110494	149820	0.653779	6	2	4	238.667	38.469
2022-04-19	2	2	BioNTech	2	218140	107021	147198	0.674787	5	2	3	163.8	108.006
2022-01-04	2	2	BioNTech	2	218140	119837	119982	0.550023	1	1		185
2022-01-05	2	1	BioNTech	2	229160	120692	120849	0.527356	1	1		86
2022-01-05	2	2	BioNTech	2	218140	119838	119984	0.550032	1	1		138
2022-01-06	2	2	BioNTech	2	218140	119872	120038	0.55028	1	1		24
2022-01-08	2	1	BioNTech	2	229160	120826	121039	0.528186	1	1		24
2022-01-09	2	1	BioNTech	2	229160	120886	121108	0.528487	1	1		153
2022-01-09	2	2	BioNTech	2	218140	120019	120219	0.551109	1	1		253
2022-01-11	2	2	BioNTech	2	218140	120085	120328	0.551609	1	1		142
2022-01-12	2	2	BioNTech	2	218140	120086	120332	0.551627	1	1		221
2022-01-19	2	1	BioNTech	2	229160	121096	121646	0.530834	1	1		185
2022-01-21	2	2	BioNTech	2	218140	120170	120810	0.553819	1	1		157
2022-01-24	2	1	BioNTech	2	229160	121199	122042	0.532562	1	1		176
2022-02-03	2	1	BioNTech	2	229160	121513	122953	0.536538	1	1		52
2022-02-04	2	1	BioNTech	2	229160	121583	123099	0.537175	1	1		183
2022-02-04	2	1	Sinovac	2	229160	10556	11207	0.0489047	1	1		165
2022-02-05	2	2	Sinovac	2	218140	9656	10293	0.0471853	1	1		138
2022-02-07	1	2	Sinovac	2	245700	35	40	0.0001628	1	1		207
2022-02-07	2	1	Sinovac	2	229160	11017	11731	0.0511913	1	1		206
2022-02-08	2	1	Sinovac	2	229160	11103	11833	0.0516364	1	1		25
2022-02-13	2	1	Sinovac	2	229160	11894	12736	0.0555769	1	1		22
2022-02-14	2	2	Sinovac	2	218140	10546	11360	0.0520766	1	1		28
2022-02-20	2	2	Sinovac	2	218140	10898	11777	0.0539883	1	1		33
2022-03-04	1	2	Sinovac	2	245700	206	213	0.000866911	1	1		19
2022-03-05	1	1	Sinovac	2	260400	533	542	0.00208141	1	1		15
2022-03-08	1	2	Sinovac	2	245700	1247	1257	0.005116	1	1		15
2022-03-09	1	1	Sinovac	2	260400	1853	1871	0.0071851	1	1		17
2022-03-10	1	1	Sinovac	2	260400	2260	2279	0.00875192	1	1		16
2022-03-17	1	2	Sinovac	2	245700	4617	4690	0.0190883	7	1	6	21.2857	2.42997
2022-03-18	1	2	Sinovac	2	245700	4828	4908	0.0199756	8	1	7	20.375	1.18773
2022-03-18	2	1	Sinovac	2	229160	16216	18729	0.0817289	16	1	15	62.0625	54.1214
2022-03-19	1	1	Sinovac	2	260400	6067	6151	0.0236214	7	1	6	20.8571	4.29839
2022-03-21	1	2	Sinovac	2	245700	6039	6136	0.0249735	6	1	5	24.3333	5.39135
2022-03-22	1	1	Sinovac	2	260400	7351	7462	0.0286559	3	1	2	23.3333	0.57735
2022-03-25	2	2	Sinovac	2	218140	14783	17482	0.0801412	6	1	5	55.5	26.6815
2022-03-28	1	2	Sinovac	2	245700	10204	10345	0.0421042	2	1	1	24	9.89949
2022-03-31	1	1	Sinovac	2	260400	18312	18478	0.0709601	8	1	7	25.125	10.1621
2022-03-31	1	2	Sinovac	2	245700	16603	16750	0.0681726	5	1	4	19.6	5.41295
2022-04-01	2	2	Sinovac	2	218140	15831	19106	0.087586	4	1	3	55.5	33.0101
2022-04-02	1	2	Sinovac	2	245700	22638	22796	0.0927798	6	1	5	28.1667	10.4003
2022-04-02	2	2	Sinovac	2	218140	16115	19452	0.0891721	2	1	1	120.5	78.4889
2022-04-04	2	2	Sinovac	2	218140	16352	19822	0.0908682	6	1	5	48.6667	19.5619
2022-04-05	2	1	Sinovac	2	229160	18878	22820	0.0995811	1	1		88
2022-04-06	2	2	Sinovac	2	218140	16629	20252	0.0928395	4	1	3	84.5	81.0041
2022-04-07	2	1	Sinovac	2	229160	19229	23331	0.101811	1	1		28
2022-04-09	1	2	Sinovac	2	245700	40476	40680	0.165568	4	1	3	31.25	13.7931
2022-04-09	2	1	Sinovac	2	229160	19728	23985	0.104665	4	1	3	54	23.7346
2022-04-10	1	2	Sinovac	2	245700	42466	42674	0.173683	5	1	4	21.6	3.43511
2022-04-10	2	2	Sinovac	2	218140	17337	21228	0.0973137	5	1	4	63.4	32.7689
2022-04-11	1	2	Sinovac	2	245700	45329	45542	0.185356	5	1	4	24.6	12.5618
2022-04-11	2	2	Sinovac	2	218140	17540	21495	0.0985376	2	1	1	77	5.65685
2022-04-12	2	1	Sinovac	2	229160	20263	24677	0.107685	1	1		32
2022-04-12	2	2	Sinovac	2	218140	17684	21693	0.0994453	1	1		18
2022-04-13	2	2	Sinovac	2	218140	17857	21919	0.100481	3	1	2	20.6667	3.05505
2022-04-14	2	1	Sinovac	2	229160	20659	25178	0.109871	1	1		97
2022-04-15	2	1	BioNTech	2	229160	111976	148172	0.646588	5	1	4	188.8	90.4914
2022-04-15	2	1	Sinovac	2	229160	20843	25428	0.110962	1	1		19
2022-04-15	2	2	BioNTech	2	218140	108722	145633	0.667613	7	1	6	164	94.0266
2022-04-15	2	2	Sinovac	2	218140	18167	22355	0.10248	1	1		50
2022-04-16	2	2	Sinovac	2	218140	18323	22587	0.103544	1	1		51
2022-04-17	1	1	Sinovac	2	260400	65925	66231	0.254343	3	1	2	30.6667	10.9697
2022-04-17	2	2	Sinovac	2	218140	18405	22722	0.104162	1	1		101
2022-04-18	1	2	Sinovac	2	245700	63605	63857	0.259898	3	1	2	26.3333	5.03322
2022-04-18	2	2	BioNTech	2	218140	107384	146909	0.673462	4	1	3	180.5	111.405
2022-01-01	1	1	BioNTech	2	260400	12	13	4.99232e-05	0
2022-01-01	1	1	Sinovac	2	260400	7	11	4.22427e-05	0
2022-01-01	1	2	BioNTech	2	245700	9	9	3.663e-05	0
2022-01-01	1	2	Sinovac	2	245700	3	8	3.256e-05	0
2022-01-01	2	1	BioNTech	2	229160	120544	120671	0.52658	0
2022-01-01	2	1	Sinovac	2	229160	7375	7551	0.0329508	0
2022-01-01	2	2	BioNTech	2	218140	119714	119829	0.549322	0
2022-01-01	2	2	Sinovac	2	218140	6748	6880	0.0315394	0
2022-01-02	1	1	BioNTech	2	260400	12	13	4.99232e-05	0
2022-01-02	1	1	Sinovac	2	260400	10	14	5.37634e-05	0
2022-01-02	1	2	BioNTech	2	245700	9	9	3.663e-05	0
2022-01-02	1	2	Sinovac	2	245700	7	12	4.884e-05	0
2022-01-02	2	1	BioNTech	2	229160	120616	120749	0.52692	0
2022-01-02	2	1	Sinovac	2	229160	7388	7577	0.0330642	0
2022-01-02	2	2	BioNTech	2	218140	119785	119909	0.549688	0
2022-01-02	2	2	Sinovac	2	218140	6767	6903	0.0316448	0
2022-01-03	1	1	BioNTech	2	260400	12	13	4.99232e-05	0
2022-01-03	1	1	Sinovac	2	260400	10	14	5.37634e-05	0
2022-01-03	1	2	BioNTech	2	245700	9	9	3.663e-05	0
2022-01-03	1	2	Sinovac	2	245700	7	12	4.884e-05	0
2022-01-03	2	1	BioNTech	2	229160	120645	120789	0.527095	0
2022-01-03	2	1	Sinovac	2	229160	7382	7583	0.0330904	0
2022-01-03	2	2	BioNTech	2	218140	119810	119950	0.549876	0
2022-01-03	2	2	Sinovac	2	218140	6767	6908	0.0316677	0
2022-01-04	1	1	BioNTech	2	260400	12	13	4.99232e-05	0
2022-01-04	1	1	Sinovac	2	260400	10	14	5.37634e-05	0
2022-01-04	1	2	BioNTech	2	245700	9	9	3.663e-05	0
2022-01-04	1	2	Sinovac	2	245700	7	12	4.884e-05	0
2022-01-04	2	1	BioNTech	2	229160	120691	120848	0.527352	0
2022-01-04	2	1	Sinovac	2	229160	7378	7585	0.0330991	0
2022-01-04	2	2	Sinovac	2	218140	6764	6911	0.0316815	0
2022-01-05	1	1	BioNTech	2	260400	12	13	4.99232e-05	0
2022-01-05	1	1	Sinovac	2	260400	10	14	5.37634e-05	0
2022-01-05	1	2	BioNTech	2	245700	9	9	3.663e-05	0
2022-01-05	1	2	Sinovac	2	245700	7	12	4.884e-05	0
2022-01-05	2	1	Sinovac	2	229160	7378	7588	0.0331122	0
2022-01-05	2	2	Sinovac	2	218140	6762	6912	0.0316861	0
2022-01-06	1	1	BioNTech	2	260400	12	13	4.99232e-05	0
2022-01-06	1	1	Sinovac	2	260400	10	14	5.37634e-05	0
2022-01-06	1	2	BioNTech	2	245700	9	9	3.663e-05	0
2022-01-06	1	2	Sinovac	2	245700	7	12	4.884e-05	0
2022-01-06	2	1	BioNTech	2	229160	120730	120911	0.527627	0
2022-01-06	2	1	Sinovac	2	229160	7376	7594	0.0331384	0
2022-01-06	2	2	Sinovac	2	218140	6761	6919	0.0317182	0
2022-01-07	1	1	BioNTech	2	260400	12	13	4.99232e-05	0
2022-01-07	1	1	Sinovac	2	260400	10	14	5.37634e-05	0
2022-01-07	1	2	BioNTech	2	245700	9	9	3.663e-05	0
2022-01-07	1	2	Sinovac	2	245700	7	12	4.884e-05	0
2022-01-07	2	1	BioNTech	2	229160	120778	120974	0.527902	0
2022-01-07	2	1	Sinovac	2	229160	7379	7605	0.0331864	0
2022-01-07	2	2	BioNTech	2	218140	119927	120102	0.550573	0
2022-01-07	2	2	Sinovac	2	218140	6758	6921	0.0317273	0
2022-01-08	1	1	BioNTech	2	260400	12	13	4.99232e-05	0
2022-01-08	1	1	Sinovac	2	260400	10	14	5.37634e-05	0
2022-01-08	1	2	BioNTech	2	245700	9	9	3.663e-05	0
2022-01-08	1	2	Sinovac	2	245700	7	12	4.884e-05	0
2022-01-08	2	1	Sinovac	2	229160	7380	7612	0.033217	0
2022-01-08	2	2	BioNTech	2	218140	119958	120142	0.550756	0
2022-01-08	2	2	Sinovac	2	218140	6752	6925	0.0317457	0
2022-01-09	1	1	BioNTech	2	260400	12	13	4.99232e-05	0
2022-01-09	1	1	Sinovac	2	260400	10	14	5.37634e-05	0
2022-01-09	1	2	BioNTech	2	245700	9	9	3.663e-05	0
2022-01-09	1	2	Sinovac	2	245700	7	12	4.884e-05	0
2022-01-09	2	1	Sinovac	2	229160	7375	7621	0.0332562	0
2022-01-09	2	2	Sinovac	2	218140	6748	6931	0.0317732	0
2022-01-10	1	1	BioNTech	2	260400	12	13	4.99232e-05	0
2022-01-10	1	1	Sinovac	2	260400	10	14	5.37634e-05	0
2022-01-10	1	2	BioNTech	2	245700	9	9	3.663e-05	0
2022-01-10	1	2	Sinovac	2	245700	7	12	4.884e-05	0
2022-01-10	2	1	BioNTech	2	229160	120936	121179	0.528796	0
2022-01-10	2	1	Sinovac	2	229160	7376	7628	0.0332868	0
2022-01-10	2	2	BioNTech	2	218140	120053	120266	0.551325	0
2022-01-10	2	2	Sinovac	2	218140	6741	6938	0.0318053	0
2022-01-11	1	1	BioNTech	2	260400	12	13	4.99232e-05	0
2022-01-11	1	1	Sinovac	2	260400	10	14	5.37634e-05	0
2022-01-11	1	2	BioNTech	2	245700	9	9	3.663e-05	0
2022-01-11	1	2	Sinovac	2	245700	7	12	4.884e-05	0
2022-01-11	2	1	BioNTech	2	229160	120992	121249	0.529102	0
2022-01-11	2	1	Sinovac	2	229160	7379	7644	0.0333566	0
2022-01-11	2	2	Sinovac	2	218140	6736	6946	0.0318419	0
2022-01-12	1	1	BioNTech	2	260400	12	13	4.99232e-05	0
2022-01-12	1	1	Sinovac	2	260400	10	14	5.37634e-05	0
2022-01-12	1	2	BioNTech	2	245700	9	9	3.663e-05	0
2022-01-12	1	2	Sinovac	2	245700	7	12	4.884e-05	0
2022-01-12	2	1	BioNTech	2	229160	120997	121255	0.529128	0
2022-01-12	2	1	Sinovac	2	229160	7378	7647	0.0333697	0
2022-01-12	2	2	Sinovac	2	218140	6737	6948	0.0318511	0
2022-01-13	1	1	BioNTech	2	260400	12	13	4.99232e-05	0
2022-01-13	1	1	Sinovac	2	260400	10	14	5.37634e-05	0
2022-01-13	1	2	BioNTech	2	245700	9	9	3.663e-05	0
2022-01-13	1	2	Sinovac	2	245700	7	12	4.884e-05	0
2022-01-13	2	1	BioNTech	2	229160	121041	121316	0.529394	0
2022-01-13	2	1	Sinovac	2	229160	7460	7752	0.0338279	0
2022-01-13	2	2	BioNTech	2	218140	120139	120397	0.551925	0
2022-01-13	2	2	Sinovac	2	218140	6807	7043	0.0322866	0
2022-01-14	1	1	BioNTech	2	260400	12	13	4.99232e-05	0
2022-01-14	1	1	Sinovac	2	260400	10	14	5.37634e-05	0
2022-01-14	1	2	BioNTech	2	245700	9	9	3.663e-05	0
2022-01-14	1	2	Sinovac	2	245700	7	12	4.884e-05	0
2022-01-14	2	1	BioNTech	2	229160	121077	121360	0.529586	0
2022-01-14	2	1	Sinovac	2	229160	7782	8090	0.0353028	0
2022-01-14	2	2	BioNTech	2	218140	120164	120432	0.552086	0
2022-01-14	2	2	Sinovac	2	218140	7065	7313	0.0335243	0
2022-01-15	1	1	BioNTech	2	260400	12	13	4.99232e-05	0
2022-01-15	1	1	Sinovac	2	260400	10	14	5.37634e-05	0
2022-01-15	1	2	BioNTech	2	245700	9	9	3.663e-05	0
2022-01-15	1	2	Sinovac	2	245700	7	12	4.884e-05	0
2022-01-15	2	1	BioNTech	2	229160	121114	121418	0.529839	0
2022-01-15	2	1	Sinovac	2	229160	8028	8344	0.0364112	0
2022-01-15	2	2	BioNTech	2	218140	120189	120481	0.55231	0
2022-01-15	2	2	Sinovac	2	218140	7277	7527	0.0345054	0
2022-01-16	1	1	BioNTech	2	260400	12	13	4.99232e-05	0
2022-01-16	1	1	Sinovac	2	260400	10	14	5.37634e-05	0
2022-01-16	1	2	BioNTech	2	245700	9	9	3.663e-05	0
2022-01-16	1	2	Sinovac	2	245700	7	12	4.884e-05	0
2022-01-16	2	1	BioNTech	2	229160	121127	121483	0.530123	0
2022-01-16	2	1	Sinovac	2	229160	8257	8590	0.0374847	0
2022-01-16	2	2	BioNTech	2	218140	120209	120547	0.552613	0
2022-01-16	2	2	Sinovac	2	218140	7449	7706	0.0353259	0
2022-01-17	1	1	BioNTech	2	260400	12	13	4.99232e-05	0
2022-01-17	1	1	Sinovac	2	260400	10	14	5.37634e-05	0
2022-01-17	1	2	BioNTech	2	245700	9	9	3.663e-05	0
2022-01-17	1	2	Sinovac	2	245700	7	12	4.884e-05	0
2022-01-17	2	1	BioNTech	2	229160	121132	121553	0.530429	0
2022-01-17	2	1	Sinovac	2	229160	8350	8696	0.0379473	0
2022-01-17	2	2	BioNTech	2	218140	120226	120607	0.552888	0
2022-01-17	2	2	Sinovac	2	218140	7533	7801	0.0357614	0
2022-01-18	1	1	BioNTech	2	260400	12	13	4.99232e-05	0
2022-01-18	1	1	Sinovac	2	260400	10	14	5.37634e-05	0
2022-01-18	1	2	BioNTech	2	245700	9	9	3.663e-05	0
2022-01-18	1	2	Sinovac	2	245700	7	12	4.884e-05	0
2022-01-18	2	1	BioNTech	2	229160	121125	121609	0.530673	0
2022-01-18	2	1	Sinovac	2	229160	8421	8782	0.0383226	0
2022-01-18	2	2	BioNTech	2	218140	120227	120658	0.553122	0
2022-01-18	2	2	Sinovac	2	218140	7584	7867	0.036064	0
2022-01-19	1	1	BioNTech	2	260400	12	13	4.99232e-05	0
2022-01-19	1	1	Sinovac	2	260400	10	14	5.37634e-05	0
2022-01-19	1	2	BioNTech	2	245700	9	9	3.663e-05	0
2022-01-19	1	2	Sinovac	2	245700	7	12	4.884e-05	0
2022-01-19	2	1	Sinovac	2	229160	8451	8823	0.0385015	0
2022-01-19	2	2	BioNTech	2	218140	120170	120684	0.553241	0
2022-01-19	2	2	Sinovac	2	218140	7595	7895	0.0361924	0
2022-01-20	1	1	BioNTech	2	260400	12	13	4.99232e-05	0
2022-01-20	1	1	Sinovac	2	260400	10	14	5.37634e-05	0
2022-01-20	1	2	BioNTech	2	245700	9	9	3.663e-05	0
2022-01-20	1	2	Sinovac	2	245700	7	12	4.884e-05	0
2022-01-20	2	1	Sinovac	2	229160	8506	8901	0.0388419	0
2022-01-20	2	2	BioNTech	2	218140	120160	120735	0.553475	0
2022-01-20	2	2	Sinovac	2	218140	7650	7971	0.0365408	0
2022-01-21	1	1	BioNTech	2	260400	12	13	4.99232e-05	0
2022-01-21	1	1	Sinovac	2	260400	10	14	5.37634e-05	0
2022-01-21	1	2	BioNTech	2	245700	9	9	3.663e-05	0
2022-01-21	1	2	Sinovac	2	245700	7	12	4.884e-05	0
2022-01-21	2	1	BioNTech	2	229160	121105	121782	0.531428	0
2022-01-21	2	1	Sinovac	2	229160	8643	9061	0.0395401	0
2022-01-21	2	2	Sinovac	2	218140	7771	8120	0.0372238	0
2022-01-22	1	1	BioNTech	2	260400	12	13	4.99232e-05	0
2022-01-22	1	1	Sinovac	2	260400	14	18	6.91244e-05	0
2022-01-22	1	2	BioNTech	2	245700	9	9	3.663e-05	0
2022-01-22	1	2	Sinovac	2	245700	12	17	6.91901e-05	0
2022-01-22	2	1	Sinovac	2	229160	8882	9319	0.0406659	0
2022-01-22	2	2	BioNTech	2	218140	120217	120899	0.554227	0
2022-01-22	2	2	Sinovac	2	218140	8003	8368	0.0383607	0
2022-01-23	1	1	BioNTech	2	260400	12	13	4.99232e-05	0
2022-01-23	1	1	Sinovac	2	260400	20	24	9.21659e-05	0
2022-01-23	1	2	BioNTech	2	245700	9	9	3.663e-05	0
2022-01-23	1	2	Sinovac	2	245700	19	24	9.76801e-05	0
2022-01-23	2	1	Sinovac	2	229160	8986	9440	0.0411939	0
2022-01-23	2	2	Sinovac	2	218140	8074	8462	0.0387916	0
2022-01-24	1	1	BioNTech	2	260400	12	13	4.99232e-05	0
2022-01-24	1	1	Sinovac	2	260400	20	24	9.21659e-05	0
2022-01-24	1	2	BioNTech	2	245700	9	9	3.663e-05	0
2022-01-24	1	2	Sinovac	2	245700	19	24	9.76801e-05	0
2022-01-24	2	1	Sinovac	2	229160	9039	9511	0.0415038	0
2022-01-24	2	2	BioNTech	2	218140	120223	121023	0.554795	0
2022-01-24	2	2	Sinovac	2	218140	8107	8516	0.0390391	0
2022-01-25	1	1	BioNTech	2	260400	12	13	4.99232e-05	0
2022-01-25	1	1	Sinovac	2	260400	20	24	9.21659e-05	0
2022-01-25	1	2	BioNTech	2	245700	9	9	3.663e-05	0
2022-01-25	1	2	Sinovac	2	245700	19	24	9.76801e-05	0
2022-01-25	2	1	Sinovac	2	229160	9086	9570	0.0417612	0
2022-01-25	2	2	Sinovac	2	218140	8138	8563	0.0392546	0
2022-01-26	1	1	BioNTech	2	260400	12	13	4.99232e-05	0
2022-01-26	1	1	Sinovac	2	260400	20	24	9.21659e-05	0
2022-01-26	1	2	BioNTech	2	245700	9	9	3.663e-05	0
2022-01-26	1	2	Sinovac	2	245700	19	24	9.76801e-05	0
2022-01-26	2	1	Sinovac	2	229160	9109	9607	0.0419227	0
2022-01-26	2	2	Sinovac	2	218140	8159	8599	0.0394196	0
2022-01-27	1	1	BioNTech	2	260400	12	13	4.99232e-05	0
2022-01-27	1	1	Sinovac	2	260400	20	24	9.21659e-05	0
2022-01-27	1	2	BioNTech	2	245700	9	9	3.663e-05	0
2022-01-27	1	2	Sinovac	2	245700	19	24	9.76801e-05	0
2022-01-27	2	1	Sinovac	2	229160	9211	9733	0.0424725	0
2022-01-27	2	2	Sinovac	2	218140	8244	8703	0.0398964	0
2022-01-28	1	1	BioNTech	2	260400	12	13	4.99232e-05	0
2022-01-28	1	1	Sinovac	2	260400	20	24	9.21659e-05	0
2022-01-28	1	2	BioNTech	2	245700	9	9	3.663e-05	0
2022-01-28	1	2	Sinovac	2	245700	19	24	9.76801e-05	0
2022-01-28	2	1	Sinovac	2	229160	9451	9989	0.0435896	0
2022-01-28	2	2	Sinovac	2	218140	8495	8981	0.0411708	0
2022-01-29	1	1	BioNTech	2	260400	12	13	4.99232e-05	0
2022-01-29	1	1	Sinovac	2	260400	23	27	0.000103687	0
2022-01-29	1	2	BioNTech	2	245700	9	9	3.663e-05	0
2022-01-29	1	2	Sinovac	2	245700	23	28	0.00011396	0
2022-01-29	2	1	Sinovac	2	229160	9726	10283	0.0448726	0
2022-01-29	2	2	Sinovac	2	218140	8727	9235	0.0423352	0
2022-01-30	1	1	BioNTech	2	260400	12	13	4.99232e-05	0
2022-01-30	1	1	Sinovac	2	260400	29	34	0.000130568	0
2022-01-30	1	2	BioNTech	2	245700	9	9	3.663e-05	0
2022-01-30	1	2	Sinovac	2	245700	28	33	0.00013431	0
2022-01-30	2	1	Sinovac	2	229160	9865	10437	0.0455446	0
2022-01-30	2	2	BioNTech	2	218140	120271	121558	0.557248	0
2022-01-30	2	2	Sinovac	2	218140	8815	9343	0.0428303	0
2022-01-31	1	1	BioNTech	2	260400	12	13	4.99232e-05	0
2022-01-31	1	1	Sinovac	2	260400	29	34	0.000130568	0
2022-01-31	1	2	BioNTech	2	245700	9	9	3.663e-05	0
2022-01-31	1	2	Sinovac	2	245700	28	33	0.00013431	0
2022-01-31	2	1	BioNTech	2	229160	121485	122762	0.535704	0
2022-01-31	2	1	Sinovac	2	229160	9969	10556	0.0460639	0
2022-01-31	2	2	Sinovac	2	218140	8925	9464	0.043385	0
2022-02-01	1	1	BioNTech	2	260400	12	13	4.99232e-05	0
2022-02-01	1	1	Sinovac	2	260400	29	34	0.000130568	0
2022-02-01	1	2	BioNTech	2	245700	9	9	3.663e-05	0
2022-02-01	1	2	Sinovac	2	245700	28	33	0.00013431	0
2022-02-01	2	1	Sinovac	2	229160	10168	10768	0.046989	0
2022-02-01	2	2	Sinovac	2	218140	9068	9622	0.0441093	0
2022-02-02	1	1	BioNTech	2	260400	12	13	4.99232e-05	0
2022-02-02	1	1	Sinovac	2	260400	29	34	0.000130568	0
2022-02-02	1	2	BioNTech	2	245700	9	9	3.663e-05	0
2022-02-02	1	2	Sinovac	2	245700	28	33	0.00013431	0
2022-02-02	2	1	Sinovac	2	229160	10228	10840	0.0473032	0
2022-02-02	2	2	BioNTech	2	218140	120301	121752	0.558137	0
2022-02-02	2	2	Sinovac	2	218140	9099	9673	0.0443431	0
2022-02-03	1	1	BioNTech	2	260400	12	13	4.99232e-05	0
2022-02-03	1	1	Sinovac	2	260400	29	34	0.000130568	0
2022-02-03	1	2	BioNTech	2	245700	9	9	3.663e-05	0
2022-02-03	1	2	Sinovac	2	245700	28	33	0.00013431	0
2022-02-03	2	1	Sinovac	2	229160	10344	10969	0.0478661	0
2022-02-03	2	2	Sinovac	2	218140	9203	9800	0.0449253	0
2022-02-04	1	1	BioNTech	2	260400	12	13	4.99232e-05	0
2022-02-04	1	1	Sinovac	2	260400	29	34	0.000130568	0
2022-02-04	1	2	BioNTech	2	245700	9	9	3.663e-05	0
2022-02-04	1	2	Sinovac	2	245700	30	35	0.00014245	0
2022-02-04	2	2	Sinovac	2	218140	9423	10040	0.0460255	0
2022-02-05	1	1	BioNTech	2	260400	12	13	4.99232e-05	0
2022-02-05	1	1	Sinovac	2	260400	29	34	0.000130568	0
2022-02-05	1	2	BioNTech	2	245700	9	9	3.663e-05	0
2022-02-05	1	2	Sinovac	2	245700	32	37	0.00015059	0
2022-02-05	2	1	Sinovac	2	229160	10824	11503	0.0501964	0
2022-02-06	1	1	BioNTech	2	260400	12	13	4.99232e-05	0
2022-02-06	1	1	Sinovac	2	260400	29	34	0.000130568	0
2022-02-06	1	2	BioNTech	2	245700	9	9	3.663e-05	0
2022-02-06	1	2	Sinovac	2	245700	35	40	0.0001628	0
2022-02-06	2	1	Sinovac	2	229160	10970	11661	0.0508858	0
2022-02-06	2	2	Sinovac	2	218140	9762	10415	0.0477446	0
2022-02-07	1	1	BioNTech	2	260400	12	13	4.99232e-05	0
2022-02-07	1	1	Sinovac	2	260400	29	34	0.000130568	0
2022-02-07	1	2	BioNTech	2	245700	9	9	3.663e-05	0
2022-02-07	2	2	Sinovac	2	218140	9800	10467	0.0479829	0
2022-02-08	1	1	BioNTech	2	260400	12	13	4.99232e-05	0
2022-02-08	1	1	Sinovac	2	260400	29	34	0.000130568	0
2022-02-08	1	2	BioNTech	2	245700	9	9	3.663e-05	0
2022-02-08	1	2	Sinovac	2	245700	34	40	0.0001628	0
2022-02-08	2	2	Sinovac	2	218140	9865	10556	0.0483909	0
2022-02-09	1	1	BioNTech	2	260400	12	13	4.99232e-05	0
2022-02-09	1	1	Sinovac	2	260400	33	38	0.000145929	0
2022-02-09	1	2	BioNTech	2	245700	9	9	3.663e-05	0
2022-02-09	1	2	Sinovac	2	245700	34	40	0.0001628	0
2022-02-09	2	1	Sinovac	2	229160	11171	11918	0.0520073	0
2022-02-10	1	1	BioNTech	2	260400	12	13	4.99232e-05	0
2022-02-10	1	1	Sinovac	2	260400	33	38	0.000145929	0
2022-02-10	1	2	BioNTech	2	245700	9	9	3.663e-05	0
2022-02-10	1	2	Sinovac	2	245700	34	40	0.0001628	0
2022-02-10	2	1	Sinovac	2	229160	11295	12060	0.052627	0
2022-02-10	2	2	Sinovac	2	218140	10014	10737	0.0492207	0
2022-02-11	1	1	BioNTech	2	260400	12	13	4.99232e-05	0
2022-02-11	1	1	Sinovac	2	260400	34	39	0.00014977	0
2022-02-11	1	2	BioNTech	2	245700	9	9	3.663e-05	0
2022-02-11	1	2	Sinovac	2	245700	34	40	0.0001628	0
2022-02-11	2	1	Sinovac	2	229160	11536	12324	0.053779	0
2022-02-12	1	1	BioNTech	2	260400	12	13	4.99232e-05	0
2022-02-12	1	1	Sinovac	2	260400	35	40	0.00015361	0
2022-02-12	1	2	BioNTech	2	245700	9	9	3.663e-05	0
2022-02-12	1	2	Sinovac	2	245700	35	41	0.00016687	0
2022-02-12	2	1	Sinovac	2	229160	11782	12601	0.0549878	0
2022-02-13	1	1	BioNTech	2	260400	12	13	4.99232e-05	0
2022-02-13	1	1	Sinovac	2	260400	34	40	0.00015361	0
2022-02-13	1	2	BioNTech	2	245700	9	9	3.663e-05	0
2022-02-13	1	2	Sinovac	2	245700	35	41	0.00016687	0
2022-02-13	2	2	Sinovac	2	218140	10504	11310	0.0518474	0
2022-02-14	1	1	BioNTech	2	260400	12	13	4.99232e-05	0
2022-02-14	1	1	Sinovac	2	260400	34	40	0.00015361	0
2022-02-14	1	2	BioNTech	2	245700	9	9	3.663e-05	0
2022-02-14	1	2	Sinovac	2	245700	35	41	0.00016687	0
2022-02-14	2	1	Sinovac	2	229160	11951	12800	0.0558562	0
2022-02-15	1	1	BioNTech	2	260400	12	13	4.99232e-05	0
2022-02-15	1	1	Sinovac	2	260400	34	40	0.00015361	0
2022-02-15	1	2	BioNTech	2	245700	9	9	3.663e-05	0
2022-02-15	1	2	Sinovac	2	245700	35	41	0.00016687	0
2022-02-15	2	1	Sinovac	2	229160	11951	12800	0.0558562	0
2022-02-15	2	2	Sinovac	2	218140	10545	11360	0.0520766	0
2022-02-16	1	1	BioNTech	2	260400	12	13	4.99232e-05	0
2022-02-16	1	1	Sinovac	2	260400	34	40	0.00015361	0
2022-02-16	1	2	BioNTech	2	245700	9	9	3.663e-05	0
2022-02-16	1	2	Sinovac	2	245700	35	41	0.00016687	0
2022-02-17	1	1	BioNTech	2	260400	12	13	4.99232e-05	0
2022-02-17	1	1	Sinovac	2	260400	34	40	0.00015361	0
2022-02-17	1	2	BioNTech	2	245700	9	9	3.663e-05	0
2022-02-17	1	2	Sinovac	2	245700	35	41	0.00016687	0
2022-02-17	2	2	Sinovac	2	218140	10547	11380	0.0521683	0
2022-02-18	1	1	BioNTech	2	260400	12	13	4.99232e-05	0
2022-02-18	1	1	Sinovac	2	260400	34	40	0.00015361	0
2022-02-18	1	2	BioNTech	2	245700	9	9	3.663e-05	0
2022-02-18	1	2	Sinovac	2	245700	35	41	0.00016687	0
[truncated: 1,053 more rows]
